# Supplementary material for: Patient pathways for rare diseases in Europe: ataxia as an example
Source: Orphanet J Rare Dis. 2023 Oct 17;18:328. doi: 10.1186/s13023-023-02907-y (PMC10583310; doi:10.1186/s13023-023-02907-y)
Supplement: Supplementary file 8 — Additional file 8. Dataset of patients survey for three countries. [file 13023_2023_2907_MOESM8_ESM.xlsx]

## Sheet: UK data post cleaning
participants	Question 1Please indicate whether you are the person living with ataxia or a person completing the survey on their behalf. Please check one:	Question 2Please provide your email address if you are happy to be contacted regarding further research and/or would like to receive the results of the survey. Please check one:		Question 3I confirm that I am (or the person I am completing this survey on behalf of is) aged 16 years or over, live(s) in the UK and wish(es) to proceed with this survey. Please check one:	Question 4Has a healthcare professional ever told you that you have ataxia? Please check one:	Question 5Which ataxia do you have? Please check one:		Question 6Have you ever confirmed your final specific ataxia diagnosis e.g. through genetic testing? Please check one:		Question 7What is your age? Please check one:	Question 8Which of the following best describes your gender? Please check one:	Question 23 Have you ever been referred to/seen at one of the three specialist ataxia centres (including the Newcastle specialist centre that closed in September 2018)? Please check one:	Question 23bWho referred you? Please check one:	Question 23cPlease rate your experience of the following by checking one box per row:					Question 23dDo you currently receive care at a specialist ataxia centre? Please check one:	Question 23eWhy do you no longer receive care at a specialist ataxia centre? Please check one:		Question 23iIf you have never been referred to/seen at a specialist ataxia centre, why is this? Please Check one:		Question 25 Have you ever been seen by a multidisciplinary team (MDT), including at a non-specialist hospital?Multidisciplinary teams include more than one of the following people: physiotherapists, occupational therapists, orthotics or speech and language therapists.	Question 25aIf you have been seen by a multidisciplinary team, including at a non-specialist hospital, how effective did you feel your MDT care was?	Question 27Please rate your agreement with the following statement:	Question 28Please rate your agreement with the following statement:	Question 29Please rate your agreement with the following statement:	Question 30Please rate your agreement with the following statement:	Question 31Please rate your agreement with the following statement:	Question 32Please rate your agreement with the following statement:	Question 33Please rate your agreement with the following statement:	Question 34Please rate your agreement with the following statement:	Question 35Please rate your agreement with the following statement:	Question 36Please rate your agreement with the following statement:	Question 37Please rate your agreement with the following statement:	Question 38Please rate your agreement with the following statement:
	Response	Response	Please enter your email address here	Response	Response	Response	Please enter your response here	Response	Please enter your response here	Response	Response	Response	Response	Coordinating onward referral to specialists	Offers to participate in research	Help with benefits	liaising with social workers	Help with securing parking badges	Response	Response	Please enter your response here	Response	Please enter your response here	Response	Response	Primary care health care professionals (e.g. GP, physiotherapist, occupational therapist) understood how to manage my ataxia.	understood the symptoms of my ataxia.	Primary health care professionals understood the treatments available for my ataxia.	Secondary health care professionals (e.g. neurologist, other consultants at my local hospital) understood how to manage my ataxia.	Secondary health care professionals understood the symptoms of my ataxia.	Secondary health care professionals understood the treatments available for my ataxia.	Healthcare workers in Accident & Emergency understood how to manage my ataxia.	Healthcare workers in Accident & Emergency understood the symptoms of my ataxia.	Healthcare workers in Accident & Emergency understood how my ataxia might affect the treatment provided to me.	Specialists at the specialist ataxia centre understood how to manage my ataxia.	Specialists at the specialist ataxia centre understood the symptoms of my ataxia.	Specialists at the specialist ataxia centre understood the treatments available for my ataxia.	Heart problems	Gastroenterological problems	Sexual dysfunction	Swallowing	Hearing problems	Eye symptoms	Sleep disturbances	Depression	Other mental issues	Fatigue	Other [Please specify in the box below]	Please enter your response here
1	Yes, I am the person with ataxia			Yes	Yes	Cerebellar ataxia (unknown cause)		No		60–80	Female	No [please proceed to question 23i]										Unsure	My GP has shown very little interest in my ataxia and has never referred me	No [please proceed to question 26]		Disagree	Disagree	Strongly Disagree	Disagree	Disagree	Disagree	Disagree	Disagree	Disagree	N/A	N/A	N/A	A	C	C	C	A	C	C	A	C	C
2	Yes, I am the person with ataxia			Yes	Yes	Inherited cerebellar ataxia		Yes, I have a genetic confirmation of my diagnosis e.g. spinocerebellar ataxia type 1 (SCA1) [Please specify in the box below]	Sc6	60–80	Female	No [please proceed to question 23i]										The specialist ataxia centres are too far away for me to travel to		No [please proceed to question 26]		Slightly Agree	Slightly Agree	Disagree	Disagree	Disagree	Slightly Agree	Disagree	Disagree	N/A	N/A	N/A	N/A	B	A	B	A	B	A	A	A		A
3	Yes, I am the person with ataxia			Yes	Yes	Cerebellar ataxia (unknown cause)		Unsure		60–80	Male	No [please proceed to question 23i]										Unsure		Unsure [please proceed to question 26]
4	No, I am completing it on behalf of the person with ataxia			Yes	Yes	Cerebellar ataxia (unknown cause)		Yes, I have a genetic confirmation of my diagnosis e.g. spinocerebellar ataxia type 1 (SCA1) [Please specify in the box below]	Genetic		Female	No [please proceed to question 23i]										The specialist ataxia centres are too far away for me to travel to		No [please proceed to question 26]		Slightly Disagree	Slightly Disagree	Strongly Disagree	Slightly Agree	Slightly Agree	Slightly Agree	Strongly Disagree	Strongly Disagree	Strongly Disagree	N/A	N/A	N/A	C	C	C	C	A	A	C	C	C	C	C
5	Yes, I am the person with ataxia			Yes	Yes	Cerebellar ataxia (unknown cause)		Unsure		60–80	Male	No [please proceed to question 23i]										Unsure		No [please proceed to question 26]		Strongly Disagree	Strongly Disagree	Strongly Disagree	Disagree	Strongly Disagree	Strongly Disagree	Strongly Disagree	Strongly Disagree	Strongly Disagree	N/A	N/A	N/A	E	B	B	E	E	E	B	A	E	B
6	Yes, I am the person with ataxia			Yes	Yes	Cerebellar ataxia (unknown cause)		No		60–80	Female	No [please proceed to question 23i]										Unsure		No [please proceed to question 26]		Agree	Agree	Slightly Agree	Slightly Agree	Agree	Disagree	Disagree	Disagree	Agree	N/A	N/A	N/A	C	B	C	B	C	A	B	C	C	B
7	Yes, I am the person with ataxia			Yes	Yes	Cerebellar ataxia (unknown cause)		No	Idiopathic	30–59	Male	No [please proceed to question 23i]										Unsure	Maybe cause current level of care is ok with me	Unsure [please proceed to question 26]		Slightly Disagree	Slightly Agree	Slightly Agree	Slightly Agree	Agree	Slightly Agree	Agree	Agree	Agree	N/A	N/A	N/A	A	A	B	A	B	B	C	C	B	B	A	Been referred to Podiatry Was at respiratory clinic for sleep apnea. although never suffered with sleep disturbances or tiredness either before or after they stopped treatment.
8	Yes, I am the person with ataxia			Yes	Yes	Cerebellar ataxia (unknown cause)		No		60–80	Male	No [please proceed to question 23i]										Unsure		Yes	Effective [please proceed to question 26]	Agree	Agree	Slightly Agree	Agree	Agree	Agree	N/A	N/A	N/A	N/A	N/A	N/A	A	C	C	A	C	C	A	C	C	B
9	Yes, I am the person with ataxia			Yes	Yes	Cerebellar ataxia (unknown cause)		No		60–80	Female	No [please proceed to question 23i]										Other [Please specify in the box below]	Still waiting to request referral. We are allowed only to talk abut one problem at a time with the GP and a bad fall and pancreatitis has been the subject matter in the past few months. It takes for weeks to get an app with my usual GP (the one familiar with the ataxia )	No [please proceed to question 26]		Strongly Disagree	Slightly Disagree	Strongly Disagree	Disagree	N/A	N/A	Disagree	Disagree	Disagree	N/A	N/A	N/A	A	A	C	B	A	A	B	B	B	B	D
10	Yes, I am the person with ataxia			Yes	Yes	Cerebellar ataxia (unknown cause)		No		30–59	Male	No [please proceed to question 23i]										Not applicable		No [please proceed to question 26]
11	Yes, I am the person with ataxia			Yes	Yes	Cerebellar ataxia (unknown cause)		No		30–59	Female	No [please proceed to question 23i]										Unsure		No [please proceed to question 26]
12	Yes, I am the person with ataxia			Yes	Yes	Cerebellar ataxia (unknown cause)		No		60–80	Male	No [please proceed to question 23i]										The specialist ataxia centres are too far away for me to travel to		No [please proceed to question 26]		Slightly Disagree	Slightly Disagree	Strongly Disagree	Slightly Disagree	Slightly Disagree	Disagree	Disagree	Disagree	Slightly Agree	N/A	N/A	N/A	C		A	A	A		D	A	D	A
13	Yes, I am the person with ataxia			Yes	Yes	Cerebellar ataxia (unknown cause)		Yes, I have a genetic confirmation of my diagnosis e.g. spinocerebellar ataxia type 1 (SCA1) [Please specify in the box below]		30–59	Male	No [please proceed to question 23i]										Current level of care is sufficient		No [please proceed to question 26]		Agree	Agree	Agree	Agree	Agree	Agree	Slightly Agree	Slightly Agree	Slightly Agree	N/A	N/A	N/A	C	A	C	B	C	B	C	B	C	A	C
14	No, I am completing it on behalf of the person with ataxia			Yes	Yes	Cerebellar ataxia (unknown cause)		No		30–59	Male	No [please proceed to question 23i]										Other [Please specify in the box below]	Local Hospital discharged me and have never offered any form of support just left me to get on with it!	No [please proceed to question 26]		Strongly Disagree	Disagree	Strongly Disagree	Disagree	Disagree	Disagree	N/A	N/A	N/A	N/A	N/A	N/A	C	C	C	C	C	C	C	A	C	B
15	Yes, I am the person with ataxia			Yes	Yes	Cerebellar ataxia (unknown cause)		No	I am taking part in the national Genome Study to try and find out the cause	60–80	Male	No [please proceed to question 23i]										Other [Please specify in the box below]	My neurologist has never spoken about referring me to an SAC.	No [please proceed to question 26]		Strongly Disagree	Strongly Disagree	Strongly Disagree	Strongly Disagree	Strongly Disagree	Strongly Disagree	Strongly Disagree	Strongly Disagree	Strongly Disagree	N/A	N/A	N/A	A	C	C	B	C	C	B	C	C	B
16	Yes, I am the person with ataxia			Yes	Yes	Cerebellar ataxia (unknown cause)		No		60–80	Female	No [please proceed to question 23i]										Unsure	I cannot leave my house,	Yes	Effective [please proceed to question 26]	Strongly Disagree	Strongly Disagree	Strongly Disagree	Agree	Agree	Agree	Strongly Disagree	Strongly Disagree	Strongly Disagree	N/A	N/A	N/A	C	C	C	C	C	C	C	C	C	B
17	Yes, I am the person with ataxia			Yes	Yes	Cerebellar ataxia (unknown cause)		No		80+	Male	No [please proceed to question 23i]										The specialist ataxia centres are too far away for me to travel to		No [please proceed to question 26]		Disagree	Slightly Agree	N/A	N/A	N/A	N/A	N/A	N/A	N/A	N/A	N/A	N/A	C	C	C	C	B	A	C	C	C	D	D	BALANCE PROBLEMS
18	No, I am completing it on behalf of the person with ataxia			Yes	Yes	Cerebellar ataxia (unknown cause)		Yes, I have other confirmation of my diagnosis e.g. gluten ataxia [Please specify in the box below]		60–80	Male	No [please proceed to question 23i]										The specialist ataxia centres are too far away for me to travel to		Yes	Very Ineffective	Strongly Disagree	Strongly Disagree	Strongly Disagree	Slightly Agree	Agree	Agree	Strongly Disagree	Strongly Disagree	Strongly Disagree	N/A	N/A	N/A	C	B	B	A	A	A	A	A	C	C		tremor - I have been referred to try medications via my rehab consultant and surgery pharmacist
19	Yes, I am the person with ataxia			Yes	Yes	Cerebellar ataxia (unknown cause)	I was diagnosed with cerebellar ataxia in 1979 about 3-4 years after contracting viral meningitis	Unsure		30–59	Male	No [please proceed to question 23i]										Did not wish to be referred		No [please proceed to question 26]		Strongly Agree	Agree	Agree	N/A	N/A	N/A	Disagree	Strongly Disagree	Disagree	N/A	N/A	N/A	C	C	C	C	B	A	B	C	C	D	D
20	Yes, I am the person with ataxia			Yes	Yes	Cerebellar ataxia (unknown cause)	cerebellum ataxia mentioned but no detail explained	No	no detailed diagnosis undertaken	60–80	Male	No [please proceed to question 23i]										Current level of care is sufficient		No [please proceed to question 26]		Disagree	Disagree	Strongly Disagree	Strongly Disagree	N/A	N/A	N/A	N/A	N/A	N/A	N/A	N/A	C	C	C	B		C	C	C	C	C
21	Yes, I am the person with ataxia			Yes	Yes	Cerebellar ataxia (unknown cause)		No		30–59	Male	No [please proceed to question 23i]										Did not wish to be referred	My condition is largely stable although degenerative and is managed through family care	No [please proceed to question 26]
22	Yes, I am the person with ataxia			Yes	Yes	Cerebellar ataxia (unknown cause)		No		60–80	Male	No [please proceed to question 23i]										Current level of care is sufficient		No [please proceed to question 26]		Slightly Agree	Agree	Agree	Agree	Agree	Agree	N/A	N/A	N/A	N/A	N/A	N/A	C	C	C	A	C	C	C	C	C	A
23	Yes, I am the person with ataxia			Yes	Yes	Cerebellar ataxia (unknown cause)		No		60–80	Female	No [please proceed to question 23i]										Other [Please specify in the box below]	Never been referred to Ataxia centres	Unsure [please proceed to question 26]		Slightly Agree	Slightly Agree	Slightly Agree	Slightly Agree	Slightly Agree	Slightly Agree	Slightly Disagree	Slightly Disagree	Slightly Disagree	N/A	N/A	N/A	C	C	B	C	C	A	A	A		B
24	Yes, I am the person with ataxia			Yes	Yes	Cerebellar ataxia (unknown cause)		No		60–80	Male	No [please proceed to question 23i]												No [please proceed to question 26]		N/A	N/A	N/A	Strongly Disagree	Disagree	Strongly Disagree	N/A	N/A	N/A	N/A	N/A	N/A	C	C	C	C	C	C	C	A	A	B
25	Yes, I am the person with ataxia			Yes	Yes	Cerebellar ataxia (unknown cause)		No	Have Vit E deficiency and have taken 400 msg for 18 yrs	60–80	Female	No [please proceed to question 23i]										Current level of care is sufficient	I work at local hospital and can have contact with Ataxia nurses any time I need, and receive excellent care.	Yes	Effective [please proceed to question 26]	Agree	Agree	Agree	Strongly Agree	Slightly Agree	Slightly Agree	N/A	N/A	N/A	N/A	N/A	N/A	A		C	C	A	A	B	A	C	A
26	Yes, I am the person with ataxia			Yes	Yes	Cerebellar ataxia (unknown cause)		No		80+	Male	No [please proceed to question 23i]										I asked to be referred to a specialist ataxia centre but was refused by my doctor		No [please proceed to question 26]		Disagree	Disagree	Disagree	Disagree	Disagree	Disagree	Disagree	Disagree	Disagree	Disagree	Disagree	Disagree	E	E	E	E	E	E	E	E	E	E	E
27	Yes, I am the person with ataxia			Yes	Yes	Cerebellar ataxia (unknown cause)		No		60–80	Female	No [please proceed to question 23i]										Unsure	Nobody has ever suggested it.	No [please proceed to question 26]		Strongly Disagree	Strongly Disagree	Strongly Disagree	Slightly Agree	Slightly Agree	Strongly Disagree	N/A	N/A	N/A	N/A	N/A	N/A	B	B	B	B	A	B	B	C	C	B
28	Yes, I am the person with ataxia			Yes	Yes	Cerebellar ataxia (unknown cause)		No		30–59	Female	No [please proceed to question 23i]										Current level of care is sufficient		No [please proceed to question 26]		N/A	N/A	N/A	N/A	N/A	N/A	N/A	N/A	N/A	N/A	N/A	N/A	C	C	C	C	C	C	C	C	C	C
29	Yes, I am the person with ataxia			Yes	Yes	Cerebellar ataxia (unknown cause)	Gluten ataxia	No		60–80	Female	No [please proceed to question 23i]										Current level of care is sufficient		Yes	Very Effective [please proceed to question 26]	Strongly Agree	Strongly Agree	Agree	Slightly Agree	Slightly Disagree	Slightly Agree	N/A	N/A	N/A	N/A	N/A	N/A	C	C	C	C	C	C	B	B	B	B
30	Yes, I am the person with ataxia			Yes	Yes	Cerebellar ataxia (unknown cause)	I was diagnosed with Ataxia around 15 months following a cerebellar stroke.	No	Following a 3rd M R I scan thinking i'd had a 2nd stroke the result was all clear and the diagnosis from the consultant was Ataxia, which has worsened with passing time.	60–80	Male	No [please proceed to question 23i]										Unsure		No [please proceed to question 26]		Strongly Disagree	Slightly Agree	Strongly Disagree	Disagree	Disagree	Strongly Disagree	N/A	Disagree	Disagree	N/A	N/A	N/A				A	A	A		A		A		Right eye is painful and has nystamus effects which make concentration difficult.
31	Yes, I am the person with ataxia			Yes	Yes	Cerebellar ataxia (unknown cause)		Yes, I have other confirmation of my diagnosis e.g. gluten ataxia [Please specify in the box below]	Confirmation through MRI scans.	30–59	Male	No [please proceed to question 23i]										Current level of care is sufficient		Yes	Very Effective [please proceed to question 26]	Agree	Agree	Agree	Agree	N/A	N/A	N/A	N/A	N/A	N/A	N/A	N/A	B	B	B	B	B	B	B	B	B	B	B
32	Yes, I am the person with ataxia			Yes	Yes	Cerebellar ataxia (unknown cause)		Unsure		30–59	Male	No [please proceed to question 23i]										Unsure		No [please proceed to question 26]		Agree	Agree	Strongly Agree	Agree	Agree	Agree	Slightly Agree	Slightly Agree	Slightly Agree	N/A	N/A	N/A	A	A	C	A	C	B	A	C	C	C	C
33	Yes, I am the person with ataxia			Yes	Yes	Cerebellar ataxia (unknown cause)		No		60–80	Female	No [please proceed to question 23i]										The specialist ataxia centres are too far away for me to travel to		No [please proceed to question 26]		Agree	Agree	Slightly Agree	Strongly Agree	Strongly Agree	Slightly Agree	N/A	N/A	N/A	N/A	N/A	N/A	C	A	C	C	C	C	C	C	C	A	D
34	No, I am completing it on behalf of the person with ataxia			Yes	Yes	Cerebellar ataxia (unknown cause)		Unsure		60–80	Female	No [please proceed to question 23i]										Unsure		Unsure [please proceed to question 26]		Strongly Disagree	Strongly Disagree	Strongly Disagree	Strongly Disagree	Strongly Disagree	Strongly Disagree	Strongly Disagree	Strongly Disagree	Strongly Disagree	N/A	N/A	N/A	C	A	D	A	C	A	A	A	A	A
35	Yes, I am the person with ataxia			Yes	Yes	Cerebellar ataxia (unknown cause)		No		30–59	Male	No [please proceed to question 23i]										I asked to be referred to a specialist ataxia centre but was refused by my doctor		No [please proceed to question 26]		Slightly Disagree	Slightly Disagree	Strongly Disagree	Strongly Disagree	Disagree	Strongly Disagree	Disagree	Disagree	Slightly Disagree	N/A	N/A	N/A	A	C	E	D	E	B	B	B	B	B		I believe I haven't received the support over 10 years.
36	Yes, I am the person with ataxia			Yes	Yes	Cerebellar ataxia (unknown cause)		No		30–59	Female	No [please proceed to question 23i]										Current level of care is sufficient		No [please proceed to question 26]		Slightly Agree	Agree	Slightly Agree	Strongly Agree	Slightly Agree	Slightly Agree	N/A	N/A	N/A	N/A	N/A	N/A	C	A	C	C	C	A	C	C	C	C
37	Yes, I am the person with ataxia			Yes	Yes	Cerebellar ataxia (unknown cause)		Unsure		30–59	Female	No [please proceed to question 23i]										Unsure		Unsure [please proceed to question 26]		Agree	Agree	Agree	Agree	Agree	Agree	Agree	Agree	Agree	Agree			C			C	C	A	C	C	C	C
38	No, I am completing it on behalf of the person with ataxia			Yes	Yes	Cerebellar ataxia (unknown cause)		No		60–80	Female	No [please proceed to question 23i]										Unsure		Yes	Slightly Effective [please proceed to question 26]	Agree	Agree	Agree		Agree	Agree	Agree	Agree	Agree	N/A	N/A	N/A	A	E	E	E	E	E	A	A	E	E	E
39	Yes, I am the person with ataxia			Yes	Yes	Cerebellar ataxia (unknown cause)		No		30–59	Male	No [please proceed to question 23i]										I asked to be referred to a specialist ataxia centre but was refused by my doctor		Unsure [please proceed to question 26]		Disagree	Disagree	Disagree	Slightly Agree	Slightly Disagree	Slightly Disagree	N/A	N/A	N/A	N/A	N/A	N/A	C	B	C	C	C	C	C	A	A	B
40	No, I am completing it on behalf of the person with ataxia			Yes	Yes	Cerebellar ataxia (unknown cause)		No		60–80	Female	No [please proceed to question 23i]										Current level of care is sufficient		No [please proceed to question 26]
41	Yes, I am the person with ataxia			Yes	Yes	Cerebellar ataxia (unknown cause)		No		30–59	Male	No [please proceed to question 23i]											never asked, no one ever offered	Yes	Slightly Effective [please proceed to question 26]	Agree	Agree	Slightly Agree	Slightly Disagree	Slightly Disagree	Slightly Disagree	Agree	Agree	Agree	N/A	N/A	N/A	B	B	B	A	B	B	A	B	B	B	B	breathing
42	Yes, I am the person with ataxia			Yes	Yes	Cerebellar ataxia (unknown cause)	I have chosen not to have a genetic test as I was told there would be no difference to my treatment (ie not much treatment!)	No		30–59	Female	No [please proceed to question 23i]										The specialist ataxia centres are too far away for me to travel to		No [please proceed to question 26]		Slightly Agree		Slightly Agree	Agree	Agree	Slightly Agree	Slightly Disagree	Slightly Agree	Slightly Disagree	N/A	N/A	N/A	C	C	C	B	C	D	D	B	C	B
43	Yes, I am the person with ataxia			Yes	Yes	Cerebellar ataxia (unknown cause)		No		30–59	Male	No [please proceed to question 23i]										Unsure		No [please proceed to question 26]		Slightly Agree	Slightly Agree	Agree	Slightly Disagree	Slightly Disagree	Disagree	Disagree	Disagree	Disagree	N/A	N/A	N/A	C	A	A	A	A	A	A	A	A	A
44	Yes, I am the person with ataxia			Yes	Yes	Cerebellar ataxia (unknown cause)		No		60–80	Male	No [please proceed to question 23i]										Unsure		Unsure [please proceed to question 26]		Agree	Slightly Agree	Slightly Agree	Slightly Agree	Slightly Agree	Slightly Agree	Slightly Agree	Slightly Disagree	Slightly Agree	N/A	N/A	N/A	C	C	C	C	C	B	B	B	B	B
45	Yes, I am the person with ataxia			Yes	Yes	Cerebellar ataxia (unknown cause)		No		60–80	Female	No [please proceed to question 23i]										The specialist ataxia centres are too far away for me to travel to		Yes	Slightly Effective [please proceed to question 26]	Disagree	Disagree	Disagree	Disagree	Slightly Disagree	Disagree	Agree	Agree	Agree	N/A	N/A	N/A	C	C	C	B	C	C	B	B	C	B
46	Yes, I am the person with ataxia			Yes	Yes	Cerebellar ataxia (unknown cause)		No		30–59	Female	No [please proceed to question 23i]										The specialist ataxia centres are too far away for me to travel to		No [please proceed to question 26]		Strongly Agree	Strongly Agree	Strongly Disagree	Strongly Disagree	Strongly Disagree	Strongly Disagree	Strongly Disagree	Strongly Disagree	Strongly Disagree	N/A	N/A	N/A	B	A	A	A	A	A	A	A	B	A
47	Yes, I am the person with ataxia			Yes	Yes	Cerebellar ataxia (unknown cause)		Unsure		60–80	Male	No [please proceed to question 23i]										Other [Please specify in the box below]	Never offered. I have now asked but I feel it will be refused. My neurologist has has removed me from his list and referred me back to GP	No [please proceed to question 26]		Strongly Disagree	Strongly Disagree	Strongly Disagree	Strongly Disagree	Strongly Disagree	Strongly Disagree	N/A	N/A	N/A	N/A	N/A	N/A	C	C	C	C	C	C	C	C	C	C		Being treated for Glaucoma
48	Yes, I am the person with ataxia			Yes	Yes	Cerebellar ataxia (unknown cause)		No	i would like genetic testing	30–59	Female	No [please proceed to question 23i]										Other [Please specify in the box below]	awaiting my physio to ask neuro to refer me	No [please proceed to question 26]		Strongly Disagree	Disagree	Disagree	Agree	Disagree	Disagree	Strongly Disagree	Strongly Disagree	Slightly Agree	N/A	N/A	N/A	C	A	B	A	A	C	B	A		B		i feel very alone
49	Yes, I am the person with ataxia			Yes	Yes	Cerebellar ataxia (unknown cause)		No		60–80	Female	No [please proceed to question 23i]										The specialist ataxia centres are too far away for me to travel to		No [please proceed to question 26]		Disagree	Disagree	Disagree	Agree	Agree	Slightly Agree	Disagree	Disagree	Disagree	N/A	N/A	N/A	C	C	C	C	A	B	B	D	D	B	E
50	Yes, I am the person with ataxia			Yes	Yes	Cerebellar ataxia (unknown cause)		Yes, I have a genetic confirmation of my diagnosis e.g. spinocerebellar ataxia type 1 (SCA1) [Please specify in the box below]		60–80	Male	No [please proceed to question 23i]										Current level of care is sufficient		No [please proceed to question 26]		N/A	N/A	Agree	Agree	Agree	Slightly Agree	N/A	N/A	N/A	N/A	N/A	N/A	B	B	B	B	B	A	B	B	B	B
51	Yes, I am the person with ataxia			Yes	Yes	Cerebellar ataxia (unknown cause)		No		30–59	Female	No [please proceed to question 23i]										Current level of care is sufficient	My neurologist is a professor who is active at a centre	Yes	Effective [please proceed to question 26]	Agree		Agree	Strongly Agree	Agree	Agree	N/A	N/A	N/A	N/A	N/A	N/A	C	C	C	C	C	A	C	A	C	B	E
52	Yes, I am the person with ataxia			Yes	Yes	Cerebellar ataxia (unknown cause)		No		30–59	Female	No [please proceed to question 23i]										Other [Please specify in the box below]	Never been offered? Plus too far away I can't drive	No [please proceed to question 26]		Slightly Disagree	Slightly Disagree	Disagree	Disagree	N/A	Strongly Disagree	Strongly Disagree	Strongly Disagree	N/A	N/A	N/A	N/A	C	C	C	C	C	B	B	B	B	B
53	Yes, I am the person with ataxia			Yes	Yes	Cerebellar ataxia (unknown cause)		No		60–80	Female	No [please proceed to question 23i]										I asked to be referred to a specialist ataxia centre but was refused by my doctor		Yes	Effective [please proceed to question 26]	Disagree	Slightly Disagree	Slightly Agree	Agree	Strongly Agree	Strongly Agree	N/A	N/A	N/A	N/A	N/A	N/A				A	B	C	C	C	C	B
54				Yes	Yes	Cerebellar ataxia (unknown cause)		No		60–80	Female	No [please proceed to question 23i]										Current level of care is sufficient		Yes	Slightly Effective [please proceed to question 26]	Slightly Disagree	Slightly Disagree	N/A	Slightly Agree	Agree	N/A	Slightly Agree	Slightly Agree	Slightly Agree	N/A	N/A	N/A	C	C	C	B	C	C	B	B	C	B	C
55	Yes, I am the person with ataxia			Yes	Yes	Cerebellar ataxia (unknown cause)		Unsure		60–80	Female	No [please proceed to question 23i]										The specialist ataxia centres are too far away for me to travel to		Yes	Very Effective [please proceed to question 26]	Agree	Agree	Strongly Agree	Strongly Agree	Strongly Agree	Strongly Agree	N/A	N/A	N/A	N/A	N/A	N/A	C	B	C	A	C	C	C	C	C	C	C
56	Yes, I am the person with ataxia			Yes	Yes	Cerebellar ataxia (unknown cause)		Yes, I have a genetic confirmation of my diagnosis e.g. spinocerebellar ataxia type 1 (SCA1) [Please specify in the box below]	Sensory Ataxia	80+	Male	No [please proceed to question 23i]										Did not wish to be referred		No [please proceed to question 26]		N/A	Agree	N/A	N/A	N/A	N/A	N/A	N/A	N/A	N/A	N/A	N/A	C	C	C	D	E	C	D	C	C	D	D
57	Yes, I am the person with ataxia			Yes	Yes	Cerebellar ataxia (unknown cause)		No		60–80	Female	No [please proceed to question 23i]										Unsure		No [please proceed to question 26]		Disagree	Disagree	Slightly Disagree	Agree	Slightly Agree	Slightly Agree	N/A	N/A	N/A	N/A	N/A	N/A	C	A		C	C	C	B	A	C	B	C
58	Yes, I am the person with ataxia			Yes	Yes	Cerebellar ataxia (unknown cause)	Type 6 Spinocerebellar Ataxia	Yes, I have a genetic confirmation of my diagnosis e.g. spinocerebellar ataxia type 1 (SCA1) [Please specify in the box below]		60–80	Male	No [please proceed to question 23i]										The specialist ataxia centres are too far away for me to travel to		No [please proceed to question 26]		Slightly Agree	Slightly Agree	Agree	Slightly Agree	Slightly Agree	Agree	N/A	N/A	N/A	N/A	N/A	N/A						A						Sight specialist registered me as partially sighted with RNIB but could not provide other help apart from a magnifier
59	Yes, I am the person with ataxia			Yes	Yes	Cerebellar ataxia (unknown cause)		No		60–80	Female	No [please proceed to question 23i]										Current level of care is sufficient		Yes	Effective [please proceed to question 26]	Strongly Disagree	Slightly Agree	Slightly Agree	Disagree	Slightly Agree	Slightly Disagree	Slightly Agree	Slightly Disagree	N/A	N/A	N/A	N/A	C	C	C	B	C	C	B	B	C	B		I have never mentioned these symptoms
60	Yes, I am the person with ataxia			Yes	Yes	Cerebellar ataxia (unknown cause)		No	Am currently having more genetic testing awaiting results.	60–80	Female	No [please proceed to question 23i]										Current level of care is sufficient		Yes	Effective [please proceed to question 26]
61	Yes, I am the person with ataxia			Yes	Yes	Cerebellar ataxia (unknown cause)		No		60–80	Female	No [please proceed to question 23i]										Current level of care is sufficient		No [please proceed to question 26]
62	Yes, I am the person with ataxia			Yes	Yes	Episodic ataxia		Unsure	I am waiting for the results of my genetic testing now	30–59	Female	No [please proceed to question 23i]										Other [Please specify in the box below]	No one has offered this - I would like to do this and will request a referral now - current care is insufficient	No [please proceed to question 26]		Strongly Disagree	N/A	Strongly Disagree	Disagree	Strongly Disagree	Disagree	Strongly Disagree	Strongly Disagree	Strongly Disagree	N/A	N/A	N/A	C	B	C	B	B	B	B	B	C	B	B	Memory and language - cognitive symptoms. Pseudo absence seizures, aphasia, poor short term memory, brain fog
63	Yes, I am the person with ataxia			Yes	Yes	Episodic ataxia		No		16–29	Female	No [please proceed to question 23i]										Other [Please specify in the box below]	I’ve been paying privately to see consultants for 18 months as my gp didn’t want to refer me to a neurologist. I started with a local private neurologist who diagnosed migraines (although he stated my symptoms didn’t match a migraine!). I then found a neuro-ontologist in Derby who I saw twice (and was very good!) but told me I would be better seeing a neurologist in Nottingham who has now written…	No [please proceed to question 26]		Strongly Disagree	Strongly Disagree	Strongly Disagree	Agree	Agree	Agree	Strongly Disagree	Strongly Disagree	Strongly Disagree	N/A	N/A	N/A	A	A	C	B	A	A	B	A	C	B	C
64	No, I am completing it on behalf of the person with ataxia			Yes	Yes	Friedreich’s ataxia		No		30–59	Female	No [please proceed to question 23i]										The specialist ataxia centres are too far away for me to travel to		No [please proceed to question 26]
65	Yes, I am the person with ataxia			Yes	Yes	Friedreich’s ataxia	I was diagnosed in 1976 before the gene was found. genetically confirmed in 2010.	Yes, I have a genetic confirmation of my diagnosis e.g. spinocerebellar ataxia type 1 (SCA1) [Please specify in the box below]	Friedreich's Ataxia	30–59	Female	No [please proceed to question 23i]										Current level of care is sufficient		No [please proceed to question 26]		Slightly Disagree	Agree	Slightly Agree	Slightly Agree	Strongly Agree	Strongly Agree	Slightly Disagree	Slightly Disagree	Disagree	N/A	N/A	N/A	C	C	C	C	B	B	C	C	C	B	A	ENT referral for speech
66	Yes, I am the person with ataxia			Yes	Yes	Friedreich’s ataxia		Unsure		16–29	Female	No [please proceed to question 23i]										The specialist ataxia centres are too far away for me to travel to		Yes	Very Ineffective	Slightly Agree	Agree	Slightly Disagree	Agree	Agree	Agree	N/A	N/A	N/A	N/A	N/A	N/A	A	C	C	C	A	A	C	A	C	A
67	Yes, I am the person with ataxia			Yes	Yes	Friedreich’s ataxia		Yes, I have a genetic confirmation of my diagnosis e.g. spinocerebellar ataxia type 1 (SCA1) [Please specify in the box below]	Friedreich's Ataxia	30–59	Female	No [please proceed to question 23i]										Other [Please specify in the box below]	I went to John Radcliffe Hospital Ataxia Clinic	No [please proceed to question 26]		Slightly Disagree	Slightly Disagree	Disagree	Slightly Disagree	Slightly Agree	Slightly Disagree	N/A	N/A	N/A	N/A	N/A	N/A	C	C	C	A	C	C	B	A	C	B	C
68	Yes, I am the person with ataxia			Yes	Yes	Friedreich’s ataxia		Yes, I have a genetic confirmation of my diagnosis e.g. spinocerebellar ataxia type 1 (SCA1) [Please specify in the box below]		60–80	Female	No [please proceed to question 23i]										I asked to be referred to a specialist ataxia centre but was refused by my doctor	Neurologist refused to refer	Yes	Effective [please proceed to question 26]	Slightly Agree	Agree	Slightly Agree	Strongly Disagree	Strongly Disagree	Strongly Disagree	N/A	N/A	N/A	N/A	N/A	N/A	A	A		B						B
69	Yes, I am the person with ataxia			Yes	Yes	Friedreich’s ataxia		Yes, I have a genetic confirmation of my diagnosis e.g. spinocerebellar ataxia type 1 (SCA1) [Please specify in the box below]	Friedreich's Ataxia	60–80	Female	No [please proceed to question 23i]										Current level of care is sufficient		No [please proceed to question 26]		Slightly Agree	Slightly Agree	Slightly Agree	Agree	Agree	Slightly Agree	N/A	N/A	N/A	N/A	N/A	N/A	C	C	C	C	C	C	C	C	C	C	C
70	No, I am completing it on behalf of the person with ataxia			Yes	Yes	Friedreich’s ataxia		No		30–59	Female	No [please proceed to question 23i]										Other [Please specify in the box below]	It’s never been suggested I attend a ataxia specialist centre	Yes	Slightly Effective [please proceed to question 26]	Slightly Agree	Slightly Agree	Disagree	Slightly Agree	Slightly Disagree	N/A	N/A	N/A	N/A	N/A	N/A	N/A	C	C	C	B	B	B	B	B	A	B
71	No, I am completing it on behalf of the person with ataxia			Yes	Yes	Friedreich’s ataxia		Yes, I have a genetic confirmation of my diagnosis e.g. spinocerebellar ataxia type 1 (SCA1) [Please specify in the box below]		30–59	Male	No [please proceed to question 23i]										The specialist ataxia centres are too far away for me to travel to		Yes	Effective [please proceed to question 26]	Disagree	Disagree	Disagree	Disagree	Disagree	Disagree	N/A	N/A	N/A	N/A	N/A	N/A	A	A	C	A	A	A	A	C	C	C
72	Yes, I am the person with ataxia			Yes	Yes	Friedreich’s ataxia		No		30–59	Male	No [please proceed to question 23i]										Did not wish to be referred		No [please proceed to question 26]		Slightly Agree	Slightly Agree	Slightly Agree	Slightly Agree	Slightly Disagree	Slightly Agree	Slightly Agree	Slightly Agree	Slightly Disagree	Slightly Agree	Slightly Agree	Slightly Agree	C	C	C	C	C	C	C	B	C	B	C
73	Yes, I am the person with ataxia			Yes	Yes	Friedreich’s ataxia		Yes, I have a genetic confirmation of my diagnosis e.g. spinocerebellar ataxia type 1 (SCA1) [Please specify in the box below]	Friedreichs ataxia	16–29	Female	No [please proceed to question 23i]										The specialist ataxia centres are too far away for me to travel to		No [please proceed to question 26]		Slightly Disagree	Slightly Disagree	Disagree	Agree	Agree	Slightly Agree	N/A	N/A	N/A	N/A	N/A	N/A	C	C	C	C	C	A	C	C	A	C	C
74	Yes, I am the person with ataxia			Yes	Yes	Friedreich’s ataxia		Yes, I have a genetic confirmation of my diagnosis e.g. spinocerebellar ataxia type 1 (SCA1) [Please specify in the box below]	Friedreichs ataxia	16–29	Female	No [please proceed to question 23i]										Current level of care is sufficient		No [please proceed to question 26]		Disagree	Disagree	N/A	Agree	Agree	Agree	Slightly Agree	Slightly Agree	Slightly Agree	N/A	N/A	N/A	C	C	C	C	C	C	C	C	C	B	C
75	Yes, I am the person with ataxia			Yes	Yes	Friedreich’s ataxia		Yes, I have a genetic confirmation of my diagnosis e.g. spinocerebellar ataxia type 1 (SCA1) [Please specify in the box below]		30–59	Female	No [please proceed to question 23i]										Unsure		Yes	Ineffective	Strongly Disagree	Slightly Agree	Disagree	Slightly Disagree	Slightly Disagree	N/A	Slightly Agree	Disagree	Disagree	N/A	N/A	N/A	C	A	C	B	C	C	C	C	C	B
76	No, I am completing it on behalf of the person with ataxia			Yes	Yes	Inherited cerebellar ataxia		Yes, I have a genetic confirmation of my diagnosis e.g. spinocerebellar ataxia type 1 (SCA1) [Please specify in the box below]	SCA2	60–80	Male	No [please proceed to question 23i]										Other [Please specify in the box below]	Had no idea they existed	Yes	Slightly Ineffective	Slightly Disagree	Slightly Disagree	Slightly Disagree	Slightly Disagree	Slightly Agree	Slightly Disagree	Slightly Disagree	Slightly Agree	Slightly Disagree	N/A	N/A	N/A	C	A	D	A	C	C	A	A	A	C	C
77	Yes, I am the person with ataxia			Yes	Yes	Inherited cerebellar ataxia		No		30–59	Female	No [please proceed to question 23i]										Other [Please specify in the box below]	Never been mentioned	No [please proceed to question 26]		Strongly Disagree	Strongly Disagree	Strongly Disagree	Slightly Agree	Agree	Slightly Disagree	Strongly Disagree	Strongly Disagree	Strongly Disagree	N/A	N/A	N/A	C	C	C	A	C	A	B	C	C	B
78	Yes, I am the person with ataxia			Yes	Yes	Inherited cerebellar ataxia		Yes, I have a genetic confirmation of my diagnosis e.g. spinocerebellar ataxia type 1 (SCA1) [Please specify in the box below]	SCA 6	60–80	Male	No [please proceed to question 23i]															Strongly Disagree	Strongly Disagree	Slightly Disagree	Slightly Agree	Slightly Disagree	N/A	N/A	N/A	N/A	N/A	N/A	C	C	C	C	C	C	C	C	C	C	C
79	Yes, I am the person with ataxia			Yes	Yes	Inherited cerebellar ataxia	SCA 6	Yes, I have a genetic confirmation of my diagnosis e.g. spinocerebellar ataxia type 1 (SCA1) [Please specify in the box below]	Genetic confirmation	60–80	Male	No [please proceed to question 23i]										Unsure	I did. Not know tis was an option.	No [please proceed to question 26]		Slightly Agree	Slightly Agree	Slightly Agree	Slightly Agree	Slightly Disagree	Slightly Disagree	Slightly Disagree	Slightly Disagree	Slightly Agree	N/A	N/A	N/A	C	C	C	C	C	C	C	C	C	C	C
80	Yes, I am the person with ataxia			Yes	Yes	Inherited cerebellar ataxia		Yes, I have a genetic confirmation of my diagnosis e.g. spinocerebellar ataxia type 1 (SCA1) [Please specify in the box below]	SCA 3	30–59	Male	No [please proceed to question 23i]										Other [Please specify in the box below]	It has never been raised as an option / requirement.	Yes	Slightly Effective [please proceed to question 26]	Slightly Agree	Agree	Disagree	Slightly Agree	Disagree	Disagree	N/A	N/A	N/A	N/A	N/A	N/A	C	C	C	C	C	C	C	A	C	C	A	Speech Therapy
81	Yes, I am the person with ataxia			Yes	Yes	Inherited cerebellar ataxia		Yes, I have a genetic confirmation of my diagnosis e.g. spinocerebellar ataxia type 1 (SCA1) [Please specify in the box below]	Sca6	60–80	Female	No [please proceed to question 23i]											I've never been asked	Yes	Effective [please proceed to question 26]	Slightly Agree	Slightly Agree	Slightly Agree	Agree	Agree	Agree	N/A	N/A	N/A	N/A	N/A	N/A	A	A	A	A	A	A	B	B	A	A
82	Yes, I am the person with ataxia			Yes	Yes	Inherited cerebellar ataxia		Yes, I have a genetic confirmation of my diagnosis e.g. spinocerebellar ataxia type 1 (SCA1) [Please specify in the box below]	SCA Type 2	60–80	Female	No [please proceed to question 23i]										The specialist ataxia centres are too far away for me to travel to		No [please proceed to question 26]		Slightly Disagree	Slightly Disagree	Slightly Disagree	Slightly Agree	Slightly Disagree	Slightly Disagree	Slightly Disagree	Slightly Disagree	N/A	N/A	N/A	N/A	C	C	C	C	C	C	D	D	C	D	C
83	Yes, I am the person with ataxia			Yes	Yes	Inherited cerebellar ataxia		Yes, I have a genetic confirmation of my diagnosis e.g. spinocerebellar ataxia type 1 (SCA1) [Please specify in the box below]	SCA6	60–80	Male	No [please proceed to question 23i]										The specialist ataxia centres are too far away for me to travel to		Yes	Very Effective [please proceed to question 26]	Agree	Agree	Agree	Agree	Agree	Agree	N/A	N/A	N/A	Agree	Agree	Agree	C	C	C	C	C	C	C	C	C	C	C
84	Yes, I am the person with ataxia			Yes	Yes	Inherited cerebellar ataxia		Yes, I have a genetic confirmation of my diagnosis e.g. spinocerebellar ataxia type 1 (SCA1) [Please specify in the box below]	sca6	60–80	Male	No [please proceed to question 23i]										Other [Please specify in the box below]	Never been suggested or offered by Neurologist	No [please proceed to question 26]		Slightly Agree	Slightly Disagree	Strongly Disagree	Agree	Agree	Strongly Disagree	Disagree	Disagree	Disagree	N/A	N/A	N/A	C	C	A	C	A	C	C	C	C	B
85	Yes, I am the person with ataxia			Yes	Yes	Inherited cerebellar ataxia		No		30–59	Male	No [please proceed to question 23i]												No [please proceed to question 26]		N/A	N/A	N/A	N/A	N/A	N/A	N/A	N/A	N/A	N/A	N/A	N/A	C	C	C	A	C	C	A	C	C	A
86	Yes, I am the person with ataxia			Yes	Yes	Inherited cerebellar ataxia		Yes, I have a genetic confirmation of my diagnosis e.g. spinocerebellar ataxia type 1 (SCA1) [Please specify in the box below]	SCA28	60–80	Male	No [please proceed to question 23i]										Unsure		Yes
87	Yes, I am the person with ataxia			Yes	Yes	Inherited cerebellar ataxia		Yes, I have a genetic confirmation of my diagnosis e.g. spinocerebellar ataxia type 1 (SCA1) [Please specify in the box below]	SCA6	60–80	Male	No [please proceed to question 23i]										Other [Please specify in the box below]	Not suggested, and I did not know they existed	No [please proceed to question 26]		Disagree	Slightly Agree	Disagree	Slightly Disagree	Slightly Agree	Slightly Disagree	N/A	N/A	N/A	N/A	N/A	N/A	C	C	C	D	C	C	C	C	C	C	C
88	Yes, I am the person with ataxia			Yes	Yes	Inherited cerebellar ataxia		No		60–80	Male	No [please proceed to question 23i]										Other [Please specify in the box below]	At hospice neurological support worker's request GP is now referring me to Sheffield.	No [please proceed to question 26]		Strongly Disagree	Strongly Disagree	Disagree	Strongly Disagree	Disagree	Agree	N/A	N/A	N/A	N/A	N/A	N/A	C	C	C	A	C	C	B	B	C	B	A	Referred for Speech problems and loaned Ipad with predictive software.
89	Yes, I am the person with ataxia			Yes	Yes	Inherited cerebellar ataxia		Yes, I have a genetic confirmation of my diagnosis e.g. spinocerebellar ataxia type 1 (SCA1) [Please specify in the box below]		60–80	Male	No [please proceed to question 23i]										Unsure				Strongly Disagree	Strongly Disagree	Strongly Disagree	Strongly Disagree	Strongly Disagree	Strongly Disagree	Strongly Disagree	Strongly Disagree	Strongly Disagree	Strongly Disagree	Strongly Disagree	Strongly Disagree	D	D	D	D	D	D	D	D	D	D	D
90	Yes, I am the person with ataxia			Yes	Yes	Inherited cerebellar ataxia		Yes, I have a genetic confirmation of my diagnosis e.g. spinocerebellar ataxia type 1 (SCA1) [Please specify in the box below]	SCA3. I have found this out for myself	60–80	Male	No [please proceed to question 23i]										The specialist ataxia centres are too far away for me to travel to		Yes	Slightly Ineffective	Slightly Agree	Agree	Agree	Agree	Agree	Agree	N/A	N/A	N/A	Slightly Agree	Slightly Agree	Slightly Agree	C	C	C	A	C	C	A	C	C	C	C
91	Yes, I am the person with ataxia			Yes	Yes	Inherited cerebellar ataxia		Yes, I have a genetic confirmation of my diagnosis e.g. spinocerebellar ataxia type 1 (SCA1) [Please specify in the box below]		60–80	Male	No [please proceed to question 23i]										Other [Please specify in the box below]	The Newcastle centre was in name only.	Yes	Slightly Ineffective	Strongly Disagree	Strongly Disagree	Strongly Disagree	Strongly Disagree	Strongly Disagree	Strongly Disagree	Strongly Disagree	Strongly Disagree	Strongly Disagree	Strongly Disagree	Strongly Disagree	Strongly Disagree	C	C	C	C	C	C	C	C	C	C	E
92	Yes, I am the person with ataxia			Yes	Yes	Inherited cerebellar ataxia		Yes, I have a genetic confirmation of my diagnosis e.g. spinocerebellar ataxia type 1 (SCA1) [Please specify in the box below]		60–80	Female	No [please proceed to question 23i]										Unsure		No [please proceed to question 26]
93	Yes, I am the person with ataxia			Yes	Yes	Inherited cerebellar ataxia		Yes, I have a genetic confirmation of my diagnosis e.g. spinocerebellar ataxia type 1 (SCA1) [Please specify in the box below]	SCA 6	60–80	Male	No [please proceed to question 23i]										Current level of care is sufficient		No [please proceed to question 26]		Slightly Agree	Slightly Agree	Slightly Disagree	Slightly Disagree	Slightly Disagree	Slightly Disagree	N/A	N/A	N/A	N/A	N/A	N/A	B	B	D	B	B	B	B	B	B	D
94	Yes, I am the person with ataxia			Yes	Yes	Inherited cerebellar ataxia		No		30–59	Female	No [please proceed to question 23i]										Other [Please specify in the box below]	Referred to professor chinnery at addenbrookes	No [please proceed to question 26]		Strongly Disagree	Strongly Disagree	Disagree	Slightly Agree	Slightly Agree	Slightly Agree	Strongly Disagree	Strongly Disagree	Strongly Disagree	Agree	Strongly Agree	Agree	B	B	C	B	B	B	B	A	C	B	A	Awaiting muscle biopsy and dental surgery
95	No, I am completing it on behalf of the person with ataxia			Yes	Yes	Inherited cerebellar ataxia		Unsure		80+	Male	No [please proceed to question 23i]											Didn’t know there was one	Yes	Slightly Effective [please proceed to question 26]	Slightly Agree	Slightly Disagree	Slightly Disagree	Slightly Disagree	Disagree	Disagree	Disagree	Disagree	Disagree	N/A	N/A	N/A	C	C	D	A	A	B	C	B	C	B
96	Yes, I am the person with ataxia			Yes	Yes	Inherited cerebellar ataxia		Yes, I have a genetic confirmation of my diagnosis e.g. spinocerebellar ataxia type 1 (SCA1) [Please specify in the box below]	spinocerebellar ataxia type 6	60–80	Male	No [please proceed to question 23i]										The specialist ataxia centres are too far away for me to travel to		No [please proceed to question 26]		Agree	Strongly Agree	Agree	Disagree	Disagree	Disagree	Strongly Disagree	Strongly Disagree	Strongly Disagree	N/A	N/A	N/A	C	C	B	A	C	A	B	C	C	B	A	Urination issues
97	No, I am completing it on behalf of the person with ataxia			Yes	Yes	Inherited cerebellar ataxia	Late onset SCA-6	No		60–80	Female	No [please proceed to question 23i]										Other [Please specify in the box below]	Did not know specialist centres existed and I saw local neurologist when ever he gave me an appointment.	No [please proceed to question 26]		Slightly Agree	Slightly Agree	Slightly Agree	Slightly Agree	Slightly Agree	Slightly Agree	Slightly Disagree	Slightly Disagree	Slightly Disagree	N/A	N/A	N/A	C	C	B	B	C	C	C	C	C	C	B	Other = Anxiety
98	Yes, I am the person with ataxia			Yes	Yes	Inherited cerebellar ataxia	I have SCA11 that was inherited by myself and 2 of my 3 siblings from my father.	Yes, I have a genetic confirmation of my diagnosis e.g. spinocerebellar ataxia type 1 (SCA1) [Please specify in the box below]	Somebody along my father's family tree was genetically confirmed to have SCA11, there for we presume we all inherited the same type.	16–29	Male	No [please proceed to question 23i]										The specialist ataxia centres are too far away for me to travel to	I live in Wales and can't travel.	Unsure [please proceed to question 26]
99	Yes, I am the person with ataxia			Yes	Yes	Inherited cerebellar ataxia		Yes, I have a genetic confirmation of my diagnosis e.g. spinocerebellar ataxia type 1 (SCA1) [Please specify in the box below]		60–80	Female	No [please proceed to question 23i]										The specialist ataxia centres are too far away for me to travel to		No [please proceed to question 26]		Slightly Disagree	Slightly Agree	Disagree	Slightly Disagree	Disagree	Disagree	Strongly Disagree	Disagree	Disagree	N/A	N/A	N/A	C	C	C	C	C	C	C	A	C	B
100	Yes, I am the person with ataxia			Yes	Yes	Inherited cerebellar ataxia		Yes, I have a genetic confirmation of my diagnosis e.g. spinocerebellar ataxia type 1 (SCA1) [Please specify in the box below]		60–80	Female	No [please proceed to question 23i]										The specialist ataxia centres are too far away for me to travel to	A specialist centre has never been mentioned	No [please proceed to question 26]		Disagree	Slightly Disagree	Disagree	Slightly Agree	Slightly Disagree	Disagree	N/A	N/A	N/A	N/A	N/A	N/A				B	A	B	A	B		B
101	Yes, I am the person with ataxia			Yes	Yes	Inherited cerebellar ataxia		Yes, I have a genetic confirmation of my diagnosis e.g. spinocerebellar ataxia type 1 (SCA1) [Please specify in the box below]	I DID HAVE CONFERMATION WHEN I MO VED TO SHELTER ACCOMIDATION ALOTG OF LITERTURE DISAPEARED AS THE ATAXIA WAS WORSENED BY A STROKE, AND I MOVED	60–80	Male	No [please proceed to question 23i]										Other [Please specify in the box below]	NEVER BEEN SUGESTED	Unsure [please proceed to question 26]		Agree	N/A	Agree	Agree	Agree	Slightly Agree	Slightly Agree	N/A	N/A	N/A	N/A	N/A	C	A	A	B	A	C	C	C	C	B
102	Yes, I am the person with ataxia			Yes	Yes	Inherited cerebellar ataxia		Yes, I have a genetic confirmation of my diagnosis e.g. spinocerebellar ataxia type 1 (SCA1) [Please specify in the box below]	SCA 6	60–80	Female	No [please proceed to question 23i]										Other [Please specify in the box below]	Never been offered it.	No [please proceed to question 26]		Agree	Agree	Agree	Agree	Agree	Slightly Agree	Slightly Agree	Slightly Disagree	Slightly Agree	N/A	N/A	N/A	B	B	B	B	B	B	B	B	B	B	B	My neurologist has seen me once, no follow up.
103	Yes, I am the person with ataxia			Yes	Yes	Inherited cerebellar ataxia		Yes, I have a genetic confirmation of my diagnosis e.g. spinocerebellar ataxia type 1 (SCA1) [Please specify in the box below]	Sca6	60–80	Female	No [please proceed to question 23i]											I have never been asked if I want to go to ataxia centre	No [please proceed to question 26]		Slightly Disagree	Slightly Disagree	Slightly Disagree	Slightly Disagree	Agree	Slightly Disagree	N/A	N/A	N/A	N/A	N/A	N/A
104	Yes, I am the person with ataxia			Yes	Yes	Inherited cerebellar ataxia		Yes, I have a genetic confirmation of my diagnosis e.g. spinocerebellar ataxia type 1 (SCA1) [Please specify in the box below]	SCA6	60–80	Female	No [please proceed to question 23i]										Other [Please specify in the box below]	Have never been offered	No [please proceed to question 26]		Strongly Disagree	Strongly Disagree	Strongly Disagree	Strongly Disagree	Strongly Disagree	Strongly Disagree	Strongly Disagree	Strongly Disagree	Strongly Disagree	N/A	N/A	N/A	C	C		B	B	B	B	B	C	B
105	Yes, I am the person with ataxia			Yes	Yes	Inherited cerebellar ataxia		Unsure		60–80	Male	No [please proceed to question 23i]										The specialist ataxia centres are too far away for me to travel to		No [please proceed to question 26]		Strongly Disagree	Strongly Disagree	Strongly Disagree	Strongly Disagree	Agree	Agree	N/A	N/A	N/A	N/A	N/A	N/A	B	B	B	A	B	B	A	B	B	B
106	Yes, I am the person with ataxia			Yes	Yes	Inherited cerebellar ataxia		Yes, I have a genetic confirmation of my diagnosis e.g. spinocerebellar ataxia type 1 (SCA1) [Please specify in the box below]	SCA6	60–80	Female	No [please proceed to question 23i]										The specialist ataxia centres are too far away for me to travel to		Yes	Slightly Effective [please proceed to question 26]	Slightly Disagree	Slightly Disagree	Slightly Disagree	Slightly Disagree	Slightly Disagree	Slightly Disagree	N/A	N/A	N/A	N/A	N/A	N/A	C	C	C	A	A	A	C	A	C	B
107	Yes, I am the person with ataxia			Yes	Yes	Inherited cerebellar ataxia		Yes, I have a genetic confirmation of my diagnosis e.g. spinocerebellar ataxia type 1 (SCA1) [Please specify in the box below]	Spinocerebellar ataxi type 2	30–59	Female	No [please proceed to question 23i]										The specialist ataxia centres are too far away for me to travel to		Yes	Slightly Ineffective	Agree	Agree	Agree	Agree	Agree	Agree	N/A	N/A	N/A	N/A	N/A	N/A	C	C	C	B	C	C	C	C	C	B	B	nerve issues in feet
108	Yes, I am the person with ataxia			Yes	Yes	Inherited cerebellar ataxia	SCA6	Yes, I have a genetic confirmation of my diagnosis e.g. spinocerebellar ataxia type 1 (SCA1) [Please specify in the box below]	SCA6	60–80	Female	No [please proceed to question 23i]										The specialist ataxia centres are too far away for me to travel to		No [please proceed to question 26]		Disagree	Disagree	Slightly Disagree	Slightly Agree	Slightly Agree	Slightly Agree	Disagree	Slightly Disagree	Disagree	N/A	N/A	N/A	C	C	C	C	A	C	D	D	C	B	A	mobility / balance problems
109	Yes, I am the person with ataxia			Yes	Yes	Not known	I was diagnosed with Cerebella Atrophy	No		60–80	Female	No [please proceed to question 23i]										The specialist ataxia centres are too far away for me to travel to		Yes	Slightly Effective [please proceed to question 26]	Agree	Slightly Agree	Slightly Agree	Agree	Slightly Disagree	Slightly Agree	N/A	N/A	N/A	N/A	N/A	N/A	A	A	D	C	A	E	E	E	A	C
110	Yes, I am the person with ataxia			Yes	Yes	Not known	Progressive spastic ataxia	No		16–29	Female	No [please proceed to question 23i]										I asked to be referred to a specialist ataxia centre but was refused by my doctor		No [please proceed to question 26]		Disagree	Slightly Disagree	Strongly Disagree	Strongly Disagree	Strongly Disagree	Strongly Disagree	Strongly Disagree	Strongly Disagree	Strongly Disagree	N/A	N/A	N/A	B	B	D	B	A	B	B	C	C	B
111	Yes, I am the person with ataxia			Yes	Yes	Not known		No		60–80	Male	No [please proceed to question 23i]										The specialist ataxia centres are too far away for me to travel to		Yes	Slightly Effective [please proceed to question 26]	Agree	Agree	N/A	Slightly Agree	N/A	N/A	Slightly Disagree	Slightly Disagree	Slightly Disagree	N/A	N/A	N/A	D	A	B	B	D	B	A	E	E	B
112	Yes, I am the person with ataxia			Yes	Yes	Other [Please specify in the box below]	Acute Onset Ataxia	No		30–59	Male	No [please proceed to question 23i]										The specialist ataxia centres are too far away for me to travel to		No [please proceed to question 26]		Strongly Disagree	Strongly Disagree	Strongly Disagree	Strongly Disagree	Strongly Disagree	Strongly Disagree	Strongly Disagree	Strongly Disagree	Strongly Disagree	N/A	N/A	N/A	A	B	B	C	B	B	B	B	B	B	B	Confusion
113	Yes, I am the person with ataxia			Yes	Yes	Other [Please specify in the box below]	Autosomal Recessive Spastic Ataxia of Charlevoix-Saguenay (ARSACs)	Yes, I have a genetic confirmation of my diagnosis e.g. spinocerebellar ataxia type 1 (SCA1) [Please specify in the box below]		30–59	Female	No [please proceed to question 23i]										Other [Please specify in the box below]	Never been referred. In Northern Ireland. Would travel if I had opportunity to go.	Yes	Slightly Effective [please proceed to question 26]	Disagree	Slightly Agree	Disagree	N/A	N/A	N/A	N/A	N/A	N/A	N/A	N/A	N/A	C	C	C	B	A	C	C	B	B		C
114	Yes, I am the person with ataxia			Yes	Yes	Other [Please specify in the box below]	Just Ataxia--no extra info was given to me.	No		80+	Male	No [please proceed to question 23i]										Other [Please specify in the box below]	The neurologist never suggested it.	No [please proceed to question 26]		Disagree	Disagree	Disagree	Slightly Agree	Slightly Agree	Slightly Disagree	Disagree	Disagree	Disagree	N/A	N/A	N/A	C	C	C	C	C	C	C	C	C	C
115	Yes, I am the person with ataxia			Yes	Yes	Other [Please specify in the box below]	Cerebella ataxia. CANVAS	Unsure		60–80	Male	No [please proceed to question 23i]										Unsure		No [please proceed to question 26]		Slightly Disagree	Disagree	Disagree	Slightly Disagree	Disagree	Slightly Disagree	N/A	N/A	N/A	N/A	N/A	N/A	C	C	B	C	C	B	B	C	C	B		O
116	Yes, I am the person with ataxia			Yes	Yes	Other [Please specify in the box below]	Spinocerebellar ataxia type 2	Yes, I have a genetic confirmation of my diagnosis e.g. spinocerebellar ataxia type 1 (SCA1) [Please specify in the box below]	I have had a blood test which shows I have inherited ataxia from my mum	16–29	Female	No [please proceed to question 23i]										Did not wish to be referred		No [please proceed to question 26]		Disagree	Agree	Slightly Agree	Slightly Agree	Slightly Agree	Slightly Agree	Slightly Agree	Slightly Agree	Slightly Agree	Slightly Agree	Slightly Agree	Slightly Agree	E	E	E	E	E	E	E	E	E	E	E
117	Yes, I am the person with ataxia			Yes	Yes	Other [Please specify in the box below]	Just told Ataxia. No particular reason was given.	No		30–59	Female	No [please proceed to question 23i]											I have never been asked if I wish to be referred to a specialist centre.	No [please proceed to question 26]		Agree	Agree		N/A	Slightly Agree	N/A	N/A	N/A	N/A	N/A	N/A	N/A												I may have had some of these symptoms but have no idea if they were related to my Ataxia.
118	Yes, I am the person with ataxia			Yes	Yes	Other [Please specify in the box below]	C.A.N.V.A.S.	Yes, I have other confirmation of my diagnosis e.g. gluten ataxia [Please specify in the box below]	CANVAS	60–80	Male	No [please proceed to question 23i]										The specialist ataxia centres are too far away for me to travel to		No [please proceed to question 26]		Disagree	Disagree	Disagree	Slightly Disagree	Disagree	Strongly Disagree	N/A	N/A	N/A	N/A	N/A	N/A	C	C	C	C	C	C	C	C	C	C	C
119	Yes, I am the person with ataxia			Yes	Yes	Other [Please specify in the box below]	Cerebellar ataxia caused by mitochondrial disorder	No		30–59	Male	No [please proceed to question 23i]										The specialist ataxia centres are too far away for me to travel to		No [please proceed to question 26]		Strongly Disagree	Disagree	Disagree	Strongly Agree	Strongly Agree	Strongly Agree	Disagree	Disagree	Disagree	N/A	N/A	N/A	C	C	C	A	C	C	C	C	A	C
120	Yes, I am the person with ataxia			Yes	Yes	Other [Please specify in the box below]	Late onset cerebellar ataxia	No		60–80	Female	No [please proceed to question 23i]										Do not wish to answer	I didn't know I could	No [please proceed to question 26]		Slightly Agree	Agree	Slightly Disagree	Agree	Agree	Slightly Disagree	N/A	N/A	N/A	N/A	N/A	N/A	C	C	C	C	B	C	B	B	C	B
121	Yes, I am the person with ataxia			Yes	Yes	Other [Please specify in the box below]	SPG7	Yes, I have a genetic confirmation of my diagnosis e.g. spinocerebellar ataxia type 1 (SCA1) [Please specify in the box below]	SPG7	30–59	Female	No [please proceed to question 23i]										Current level of care is sufficient		Unsure [please proceed to question 26]		Slightly Agree	Slightly Agree	Slightly Agree	Strongly Agree	Strongly Agree	Strongly Agree	N/A	N/A	N/A	Strongly Agree	Strongly Agree	Strongly Agree	C	C	C	C	C	C	A	A	C	A	C
122	Yes, I am the person with ataxia			Yes	Yes	Other [Please specify in the box below]	Ataxia as a result of cerebellar haemorrhage	No		30–59	Male	No [please proceed to question 23i]										Other [Please specify in the box below]	Unaware of specialist centre. Ataxia caused by brain injury.	No [please proceed to question 26]		N/A	N/A	N/A	N/A	N/A	N/A	N/A	N/A	N/A	N/A	N/A	N/A	C	C	C	C	C	C	B	C	C	B	C
123	Yes, I am the person with ataxia			Yes	Yes	Other [Please specify in the box below]	Spinocerebellarataxia type 14	Yes, I have a genetic confirmation of my diagnosis e.g. spinocerebellar ataxia type 1 (SCA1) [Please specify in the box below]		60–80	Male	No [please proceed to question 23i]										I asked to be referred to a specialist ataxia centre but was refused by my doctor		Yes	Slightly Effective [please proceed to question 26]
124	Yes, I am the person with ataxia			Yes	Yes		cerebellar Ataxia caused by Subarachnoid Haemorrhage during Brain surgery.	No		60–80	Female	No [please proceed to question 23i]										Current level of care is sufficient		Yes	Effective [please proceed to question 26]	Strongly Agree	Strongly Agree	Strongly Agree	Strongly Agree	Strongly Agree	Strongly Agree	N/A	N/A	N/A	N/A	N/A	N/A	C	C	C	C	C	B	B	A	C	A
125	Yes, I am the person with ataxia			Yes	Yes		ARSACS	Yes, I have a genetic confirmation of my diagnosis e.g. spinocerebellar ataxia type 1 (SCA1) [Please specify in the box below]	RASACS	30–59	Female	No [please proceed to question 23i]										I asked to be referred to a specialist ataxia centre but was refused by my doctor		Yes	Effective [please proceed to question 26]	N/A	Agree	Slightly Disagree	Agree	Agree	Slightly Disagree	Slightly Disagree	Slightly Disagree	N/A	N/A	N/A	N/A	A	D	D	A	D	A	A	A	D	D	D
126	Yes, I am the person with ataxia			Yes	Yes		Progressive Ataxia possible due to meningitis Ag 4/5	Yes, I have other confirmation of my diagnosis e.g. gluten ataxia [Please specify in the box below]	Progressive ataxia	60–80	Male	No [please proceed to question 23i]										Current level of care is sufficient		No [please proceed to question 26]		Slightly Agree	Strongly Agree	Strongly Agree	Slightly Agree	Slightly Agree	Slightly Agree	Slightly Agree	Agree	Slightly Agree	N/A	N/A	N/A	D	D	B	C	C	C	B	B	B	B	A	Stress levels high
127	No, I am completing it on behalf of the person with ataxia			Yes	Yes		Spinocerebella ataxia 1	Yes, I have a genetic confirmation of my diagnosis e.g. spinocerebellar ataxia type 1 (SCA1) [Please specify in the box below]		30–59	Female	No [please proceed to question 23i]										Did not wish to be referred		Yes	Slightly Effective [please proceed to question 26]	Slightly Agree	Slightly Agree	Slightly Disagree	Agree	Slightly Agree	Slightly Agree	Slightly Disagree	Slightly Disagree	N/A		N/A	N/A	C	C	C	A	C	C	B	D	A	C
128	Yes, I am the person with ataxia			Yes	Yes		SCA6		SCA6	60–80	Male	No [please proceed to question 23i]										The specialist ataxia centres are too far away for me to travel to		No [please proceed to question 26]		Agree	Agree	Agree	Agree	Agree	Agree	N/A	N/A	N/A	N/A	N/A	N/A	C	D	C	C	A	A	B	B	C	B
129	Yes, I am the person with ataxia			Yes	Yes	Cerebellar ataxia (unknown cause)			I have had genetic testing done and was found to have a mutated gene that my Neurologist says has never been found before KCND3	30–59	Male	Unsure [please proceed to question 23i]										Not applicable		Yes		Slightly Agree	Slightly Agree	Slightly Disagree	Strongly Agree	Agree	Agree	Slightly Agree	Slightly Agree	N/A	Strongly Agree	Strongly Agree	Strongly Agree							A	A		A
130	Yes, I am the person with ataxia			Yes	Yes	Cerebellar ataxia (unknown cause)		No		60–80	Male	Unsure [please proceed to question 23i]										Not applicable	I have been to Oxford twice	Yes	Very Effective [please proceed to question 26]	Slightly Agree	Slightly Disagree	Disagree	Agree	Strongly Agree	Agree	N/A	N/A	N/A	Slightly Agree	Slightly Agree	Slightly Agree	A	D	B	B	C	A	B	A	C	B
131	Yes, I am the person with ataxia			Yes	Yes	Friedreich’s ataxia		Yes, I have a genetic confirmation of my diagnosis e.g. spinocerebellar ataxia type 1 (SCA1) [Please specify in the box below]		16–29	Female	Unsure [please proceed to question 23i]										The specialist ataxia centres are too far away for me to travel to		Yes	Slightly Effective [please proceed to question 26]	Disagree	Disagree	Disagree	Agree	Agree	Agree	N/A	N/A	N/A	Agree	Agree	Agree	D	B	B	A	A	A	B	B	B	A	B
132	Yes, I am the person with ataxia			Yes	Yes	Inherited cerebellar ataxia		Yes, I have a genetic confirmation of my diagnosis e.g. spinocerebellar ataxia type 1 (SCA1) [Please specify in the box below]	SCA6	60–80	Female	Unsure [please proceed to question 23i]											Before Newcastle closed I was seen once a year	No [please proceed to question 26]		Strongly Disagree	Strongly Disagree	Strongly Disagree	Strongly Disagree	Strongly Disagree	Strongly Disagree	Strongly Disagree	Strongly Disagree	Strongly Disagree	Agree	Agree	Agree	B	B	C	C	C	B	B	B	C	B
133	Yes, I am the person with ataxia			Yes	Yes	Not known		No		30–59	Male	Unsure [please proceed to question 23i]										Current level of care is sufficient		Yes	Effective [please proceed to question 26]	Agree	Agree	Agree	Agree	Slightly Agree	Slightly Agree	N/A	Slightly Agree	N/A	Agree	Agree	Agree	C	C	C	C	C	C	C	A	C	B		I have some issues with speech and walking. Since I have been told I have ataxia I have been experiencing anxiety which I am trying to deal with without medication.
134	Yes, I am the person with ataxia			Yes	Yes	Other [Please specify in the box below]	Cerebellar Ataxia SCA6 hereditary	Yes, I have a genetic confirmation of my diagnosis e.g. spinocerebellar ataxia type 1 (SCA1) [Please specify in the box below]	SCA6	30–59	Female	Unsure [please proceed to question 23i]										Other [Please specify in the box below]	I have attended for research but although offered by my neurologists I did not think that the time/distance/cost was worth it, as there is no cure	No [please proceed to question 26]		Slightly Agree	Slightly Agree	Slightly Agree	Strongly Agree	Slightly Agree	Agree	N/A	N/A	N/A	Strongly Agree	Strongly Agree	Strongly Agree	C	C	C	C	C	C	C	C	C	B	B	At early stage, walking becoming harder. Neurophysiotherapist has helped with core strenghthening exercises.
135	Yes, I am the person with ataxia			Yes	Yes		idiopathic cerebellar ataxia ~ genetic ~ type unknown	Unsure	Based on family history I am told my ataxia is genetic	60–80	Female	Unsure [please proceed to question 23i]											I have attended Oxford Ataxia Clinic for many years but have now transferred care to my local hospital ~ neurologist recommended by them ~ can still contact Oxford if required	No [please proceed to question 26]		Strongly Disagree	Strongly Disagree	Strongly Disagree	Agree	Disagree	Disagree	N/A	N/A	N/A	N/A	N/A	N/A		D				D				D
136	Yes, I am the person with ataxia			Yes	Yes	Other [Please specify in the box below]	Neuropathic ataxia	No		80+	Male	Yes	GP	Negative	N/A	Positive	Negative	Negative	No, I was seen at a specialist ataxia centre but no longer receive care there	I used to receive care at the Newcastle specialist centre, but the centre is no longer available and I have not been referred to another		The specialist ataxia centres are too far away for me to travel to		Yes	Effective [please proceed to question 26]	Slightly Agree	Slightly Agree	Disagree	Slightly Agree	Agree	Disagree	N/A	N/A	N/A	Agree	Agree	Slightly Agree	C	A	B	A	A	A	A	A	C	C
137	Yes, I am the person with ataxia			Yes	Yes	Cerebellar ataxia (unknown cause)		No		60–80	Male	Yes	Hospital neurologist	Positive	Very Positive	N/A	N/A	N/A	No, I was seen at a specialist ataxia centre but no longer receive care there	Not referred again	My Ataxia is mild. They have more difficult cases...	Not applicable		No [please proceed to question 26]		Slightly Agree	Agree	Agree	Agree	Agree	N/A	N/A	N/A	N/A	Strongly Agree	Strongly Agree	N/A	C	C	B	C	C	B	C	C	C	C	C
138	Yes, I am the person with ataxia			Yes	Yes	Cerebellar ataxia (unknown cause)		Unsure		60–80	Female	Yes	GP	Positive	Slightly Positive	Slightly Negative	Slightly Positive	Slightly Positive	No, I was seen at a specialist ataxia centre but no longer receive care there	Problems with travelling/transport	Nausea is experienced	The specialist ataxia centres are too far away for me to travel to		Yes		Slightly Agree	Slightly Agree	Slightly Agree	Slightly Agree	Slightly Agree	Slightly Agree	N/A	N/A	Slightly Agree	N/A	N/A	N/A				A			A	A	A	A	A	urine leakage - seen by urinologist
139	No, I am completing it on behalf of the person with ataxia			Yes	Yes	Cerebellar ataxia (unknown cause)	My husband thinks it could be carbonmonoxide poisoning he's looking for a reason i think	Unsure		60–80	Male	Yes	Other [Please specify in the box below]	Very Negative	Very Negative	Very Negative	Very Negative	Very Negative	No, I was seen at a specialist ataxia centre but no longer receive care there	I used to receive care at the Newcastle specialist centre, but the centre is no longer available and I have not been referred to another	We're trying to get on but it's a constant struggle	Other [Please specify in the box below]	Newcastle is closed	Unsure [please proceed to question 26]
140	No, I am completing it on behalf of the person with ataxia			Yes	Yes	Cerebellar ataxia (unknown cause)		No		60–80	Male	Yes	GP	Very Negative	N/A	Negative	Negative	Positive	No, I was seen at a specialist ataxia centre but no longer receive care there	Problems with travelling/transport		Not applicable		No [please proceed to question 26]		Strongly Disagree	Strongly Disagree	Strongly Disagree	Strongly Disagree	Strongly Disagree	Strongly Disagree	Disagree	Disagree	Strongly Disagree	Slightly Disagree	Agree	Slightly Agree	C	C	B	A	B	A	B	D	D	B
141	No, I am completing it on behalf of the person with ataxia			Yes	Yes	Cerebellar ataxia (unknown cause)		No	Supposed to have been entered in 100000 genome project but on results available. Now too late	60–80	Female	Yes	Other [Please specify in the box below]	Negative	Negative	Very Negative	Very Negative	Negative	No, I was seen at a specialist ataxia centre but no longer receive care there	I used to receive care at the Newcastle specialist centre, but the centre is no longer available and I have not been referred to another				No [please proceed to question 26]		Strongly Disagree	Strongly Disagree	Slightly Disagree	Slightly Agree	Slightly Agree	Slightly Agree	Slightly Disagree	Slightly Disagree	Slightly Disagree	Slightly Agree	Slightly Agree	Slightly Disagree	C	A	C	A	C	B	A	C	C	B	A	Aspirations pneumonia
142	Yes, I am the person with ataxia			Yes	Yes	Cerebellar ataxia (unknown cause)		Unsure		60–80	Female	Yes	Hospital neurologist	N/A	Very Positive	N/A	N/A	N/A	No, I was seen at a specialist ataxia centre but no longer receive care there	Problems with travelling/transport		The specialist ataxia centres are too far away for me to travel to		No [please proceed to question 26]		Strongly Disagree	Strongly Disagree	Strongly Disagree	Strongly Disagree	Strongly Disagree	Strongly Disagree	Strongly Disagree	Strongly Disagree	Strongly Disagree	Strongly Disagree	Strongly Disagree	Strongly Disagree	C	C	C	C	C	B	C	A	C	A
143	Yes, I am the person with ataxia			Yes	Yes	Cerebellar ataxia (unknown cause)		No		30–59	Male	Yes	Hospital neurologist	Positive	N/A	N/A	N/A	N/A	No, I was seen at a specialist ataxia centre but no longer receive care there	Do not wish to answer		Do not wish to answer		Do not wish to answer [please proceed to question 26]		Slightly Agree	Agree	Strongly Agree	Slightly Disagree	N/A	N/A	N/A	N/A	N/A	N/A	N/A	Slightly Agree	E	E	E	E	E	E	E	E	E	E	E
144	Yes, I am the person with ataxia			Yes	Yes	Cerebellar ataxia (unknown cause)		No		30–59	Female	Yes	Hospital neurologist	Slightly Positive	Slightly Positive	Slightly Positive	Slightly Positive	Slightly Positive	No, I was seen at a specialist ataxia centre but no longer receive care there	Equal care locally		Not applicable		Yes	Effective [please proceed to question 26]	Slightly Disagree	Slightly Agree	Slightly Disagree	Slightly Agree	Slightly Agree	Slightly Agree	Slightly Disagree	Slightly Disagree	Slightly Disagree	Agree	Slightly Disagree	Slightly Disagree	C	A	C	A	C	A	B	B	B	A
145	Yes, I am the person with ataxia			Yes	Yes	Cerebellar ataxia (unknown cause)		No		60–80	Female	Yes	GP	Very Positive	Very Positive	N/A	N/A	N/A	No, I was seen at a specialist ataxia centre but no longer receive care there	Problems with travelling/transport	explained previously that the affects of stress and expense were not worth the visit. Local clinics would be welcome. I did attend one at Braintree but it ceased and I was referred further away. Now waiting for local referral	Not applicable		No [please proceed to question 26]		Strongly Agree	Strongly Agree	Agree	Agree	Agree	Slightly Agree	N/A	N/A	N/A	Agree	Agree	Agree	C	B	C	C	C	B	C	A	C	B		urinary problems urgency all over pain on waking which goes when I sit up
146	Yes, I am the person with ataxia			Yes	Yes	Cerebellar ataxia (unknown cause)		No		80+	Male	Yes	Hospital neurologist	Very Positive	N/A	N/A	N/A	N/A	No, I was seen at a specialist ataxia centre but no longer receive care there		Referred but not seen in Sheffield.	Not applicable		No [please proceed to question 26]		Agree	Agree	Agree	Strongly Agree	Agree	Disagree	N/A	N/A	N/A	N/A	N/A	N/A	C	C	C	C	C	C	C	C	C	C
147	No, I am completing it on behalf of the person with ataxia			Yes	Yes	Cerebellar ataxia (unknown cause)		No		30–59	Male	Yes	GP	Slightly Negative	Slightly Negative	Slightly Negative	N/A	N/A	No, I was seen at a specialist ataxia centre but no longer receive care there	Not referred again				No [please proceed to question 26]		Slightly Disagree	Slightly Disagree	Slightly Disagree	Slightly Agree	Agree	Agree	N/A	N/A	N/A	Agree	Agree	Agree	C	C	C	B	C	C	B	C	C	B	A	Enuresis
148	Yes, I am the person with ataxia			Yes	Yes	Cerebellar ataxia (unknown cause)		No		60–80	Male	Yes	GP	Negative	N/A	N/A	N/A	N/A	No, I was seen at a specialist ataxia centre but no longer receive care there	Problems with travelling/transport		The specialist ataxia centres are too far away for me to travel to		No [please proceed to question 26]		Slightly Disagree	Slightly Disagree	Disagree	Slightly Agree	Slightly Disagree	Disagree	Disagree	Disagree	Slightly Disagree	Slightly Agree	Agree	Agree	A	E	C	C	A	A	C	C	C	A	C
149	Yes, I am the person with ataxia			Yes	Yes	Cerebellar ataxia (unknown cause)	Tronchial ataxia	No		60–80	Male	Yes	Hospital neurologist	Positive	Slightly Positive	Negative	Negative	Negative	No, I was seen at a specialist ataxia centre but no longer receive care there	Not referred again		Not applicable		Unsure [please proceed to question 26]		Disagree	Disagree	Strongly Disagree	Disagree	Disagree	Disagree	N/A	N/A	N/A	N/A	Disagree	Disagree	C	C	B	A	C	C	C	C	C	C
150	Yes, I am the person with ataxia			Yes	Yes	Cerebellar ataxia (unknown cause)		No		30–59	Female	Yes	Hospital neurologist	N/A	Very Positive	N/A	N/A	N/A	No, I was seen at a specialist ataxia centre but no longer receive care there	Equal care locally	I must stress when I was referred to an ataxia centre I lived in Scotland. I now see a neurologist in North West England who I am very happy with.	Not applicable		No [please proceed to question 26]		Disagree	Disagree	N/A	Strongly Agree	Strongly Agree	N/A	N/A	N/A	N/A	Strongly Agree	Strongly Agree	N/A	C	C	C	C	A	C	C	C	C	A
151	Yes, I am the person with ataxia			Yes	Yes	Cerebellar ataxia (unknown cause)		Yes, I have a genetic confirmation of my diagnosis e.g. spinocerebellar ataxia type 1 (SCA1) [Please specify in the box below]	unknown cerebellar ataxia	60–80	Male	Yes	Other primary care professional	Slightly Positive	Negative	Very Negative	Very Negative		No, I was seen at a specialist ataxia centre but no longer receive care there	Did not find it useful		Current level of care is sufficient		Yes	Slightly Effective [please proceed to question 26]	Slightly Agree	Slightly Agree	Slightly Agree	Agree	Slightly Agree	Slightly Disagree	Slightly Disagree	Slightly Disagree	Slightly Disagree	Disagree	Slightly Agree	Disagree	C	C	E	D	D	A	D	C	C	C	A	primary sjorgrens syndrome
152	Yes, I am the person with ataxia			Yes	Yes	Cerebellar ataxia (unknown cause)		No		60–80	Male	Yes	Other [Please specify in the box below]	Slightly Negative	Slightly Negative	Slightly Negative	N/A	Negative	No, I was seen at a specialist ataxia centre but no longer receive care there	I used to receive care at the Newcastle specialist centre, but the centre is no longer available and I have not been referred to another		Not applicable		Yes	Ineffective	Slightly Disagree	Slightly Disagree	Disagree	Slightly Agree	Slightly Agree	Slightly Agree	Disagree	Disagree	Disagree	Agree	Agree	Slightly Agree	C	C	B	C	C	A	C	A	C	B	D
153	Yes, I am the person with ataxia			Yes	Yes	Cerebellar ataxia (unknown cause)		Unsure	Have had tests done and it is not genetic	30–59	Female	Yes	GP	Very Positive	Very Positive	N/A	N/A	N/A	No, I was seen at a specialist ataxia centre but no longer receive care there	I used to receive care at the Newcastle specialist centre, but the centre is no longer available and I have not been referred to another		Not applicable		No [please proceed to question 26]		Slightly Agree	Slightly Agree	Slightly Agree	Agree	Agree		N/A	N/A	N/A	Strongly Agree	Strongly Agree	Strongly Agree	C	C	C	C	C	B	B	C	C	B
154	No, I am completing it on behalf of the person with ataxia			Yes	Yes	Cerebellar ataxia (unknown cause)		Unsure		60–80	Male	Yes	Hospital neurologist	Negative	Negative	Very Negative	Negative	Negative	No, I was seen at a specialist ataxia centre but no longer receive care there	I used to receive care at the Newcastle specialist centre, but the centre is no longer available and I have not been referred to another		Not applicable		Yes	Effective [please proceed to question 26]	Slightly Agree	Slightly Agree	Slightly Agree	Slightly Agree	Slightly Agree	Slightly Disagree	Slightly Agree	Slightly Agree	Slightly Disagree	Slightly Agree	Agree	Slightly Agree	C	A	B	B	A	A	B	B	B	B
155	Yes, I am the person with ataxia			Yes	Yes	Cerebellar ataxia (unknown cause)		Unsure		30–59	Male	Yes	Hospital neurologist	Slightly Positive	Positive	Negative	N/A	Slightly Positive	No, I was seen at a specialist ataxia centre but no longer receive care there	Not referred again	Since Newcastle centre closed	Not applicable		Yes	Effective [please proceed to question 26]	Agree	Agree	Slightly Agree	Agree	Slightly Agree	Agree	Strongly Disagree	Strongly Disagree	Strongly Disagree	Agree	Agree	Agree	C	C	C	A	C	C	C	A	C	B
156	Yes, I am the person with ataxia			Yes	Yes	Episodic ataxia		Yes, I have a genetic confirmation of my diagnosis e.g. spinocerebellar ataxia type 1 (SCA1) [Please specify in the box below]	Linked with SYNE1	60–80	Female	Yes	Hospital neurologist	Very Positive	Very Positive	N/A	N/A	Very Positive	No, I was seen at a specialist ataxia centre but no longer receive care there	I used to receive care at the Newcastle specialist centre, but the centre is no longer available and I have not been referred to another	Before Newcastle closed, I was referred to London, and have a review there in December, 2019.	Not applicable		Yes	Very Effective [please proceed to question 26]	Strongly Disagree	Strongly Disagree	Strongly Disagree	Slightly Agree	Disagree	Disagree	Strongly Disagree	Strongly Disagree	Strongly Disagree	Strongly Agree	Strongly Agree	N/A	C	A	C	C	C	A	C	A	C	B
157	Yes, I am the person with ataxia			Yes	Yes	Friedreich’s ataxia		Yes, I have other confirmation of my diagnosis e.g. gluten ataxia [Please specify in the box below]		30–59	Male	Yes	Hospital neurologist	Positive	Positive	Very Negative	Positive	Slightly Positive	No, I was seen at a specialist ataxia centre but no longer receive care there	Problems with travelling/transport	Got no one to take me there	The specialist ataxia centres are too far away for me to travel to		Yes	Slightly Effective [please proceed to question 26]	Agree	Strongly Agree	Agree	Slightly Agree	Agree	Agree	Slightly Disagree	Disagree	Disagree	N/A	N/A	N/A	A			A	A	A	B	B	B	B
158	Yes, I am the person with ataxia			Yes	Yes	Friedreich’s ataxia		Yes, I have a genetic confirmation of my diagnosis e.g. spinocerebellar ataxia type 1 (SCA1) [Please specify in the box below]	Friedrich's Ataxia	30–59	Male	Yes	GP	Positive	Slightly Positive	Slightly Negative	Slightly Negative	Positive	No, I was seen at a specialist ataxia centre but no longer receive care there	Did not find it useful		Not applicable		Yes	Slightly Effective [please proceed to question 26]	Slightly Agree	Slightly Agree	Slightly Agree	Slightly Agree	Agree	Slightly Agree	N/A	N/A	N/A	Agree	Agree	Agree	C	C	C	A	C	C	A	A	C	B	A	Urinary incontinence
159	Yes, I am the person with ataxia			Yes	Yes	Friedreich’s ataxia		Yes, I have a genetic confirmation of my diagnosis e.g. spinocerebellar ataxia type 1 (SCA1) [Please specify in the box below]	Friedreichs Ataxia	30–59	Male	Yes	GP	Very Positive	Very Positive	Slightly Positive	Positive	N/A	No, I was seen at a specialist ataxia centre but no longer receive care there	Problems with travelling/transport		Not applicable		Yes	Very Effective [please proceed to question 26]	Agree	Agree	Slightly Disagree	Agree	Slightly Disagree	Slightly Agree	N/A	N/A	N/A	Strongly Agree	Strongly Agree	Strongly Agree	A	C	E	A	A	C	C	B	C	A
160				Yes	Yes	Inherited cerebellar ataxia		Yes, I have a genetic confirmation of my diagnosis e.g. spinocerebellar ataxia type 1 (SCA1) [Please specify in the box below]		80+	Female	Yes	GP	Very Negative	Very Negative	Very Negative	Very Negative	Slightly Positive	No, I was seen at a specialist ataxia centre but no longer receive care there	I used to receive care at the Newcastle specialist centre, but the centre is no longer available and I have not been referred to another				No [please proceed to question 26]		Disagree	Disagree	Strongly Disagree	Strongly Disagree	Strongly Disagree	Strongly Disagree	Strongly Disagree	Strongly Disagree	Strongly Disagree	Slightly Agree	Slightly Agree	Agree	C	C	C	B	B	C	B	B	D
161	No, I am completing it on behalf of the person with ataxia			Yes	Yes	Inherited cerebellar ataxia	Having different types of types of blood different mri & scans it was diagnosed with the outcome results.	Yes, I have other confirmation of my diagnosis e.g. gluten ataxia [Please specify in the box below]	Automatic after tests l was put on a 100% gluten free.	60–80	Male	Yes	Other primary care professional	Positive	Positive	Positive	Very Negative	Positive	No, I was seen at a specialist ataxia centre but no longer receive care there	Problems with travelling/transport	The 6hr journey one way with tests examing and further 6hrs back with seizures travelling.		N/A	Yes	Very Ineffective	Strongly Disagree	Strongly Disagree	Slightly Disagree	Agree	Agree	Slightly Agree	Strongly Disagree	Strongly Disagree	Strongly Disagree	Agree	Strongly Agree	Agree	A	D	A	A	A	A	A	A	B	A	A	Coordination hands arms legs with numb sensations part of feet legs and hands .
162	Yes, I am the person with ataxia			Yes	Yes	Inherited cerebellar ataxia		Yes, I have a genetic confirmation of my diagnosis e.g. spinocerebellar ataxia type 1 (SCA1) [Please specify in the box below]	sca 2	60–80	Female	Yes	GP	N/A	N/A	N/A	N/A	N/A	No, I was seen at a specialist ataxia centre but no longer receive care there	Unsure		The specialist ataxia centres are too far away for me to travel to		No [please proceed to question 26]		Disagree	Slightly Disagree	Slightly Disagree	Slightly Disagree	Slightly Disagree	Slightly Disagree	N/A	N/A	N/A	Strongly Agree	Strongly Agree	Strongly Agree	C	D	D	C	B	C	B	A	C	B
163	Yes, I am the person with ataxia			Yes	Yes	Inherited cerebellar ataxia		Yes, I have a genetic confirmation of my diagnosis e.g. spinocerebellar ataxia type 1 (SCA1) [Please specify in the box below]	SCA6	60–80	Male	Yes	Other primary care professional	N/A	Slightly Positive	Very Positive	Negative	Very Positive	No, I was seen at a specialist ataxia centre but no longer receive care there	Did not find it useful		Not applicable		No [please proceed to question 26]		Slightly Disagree	Agree	Slightly Disagree	Agree	Agree	Agree	N/A	N/A	N/A	Agree	Agree	N/A	C	C	D	C	C	B	C	C	D	B
164	Yes, I am the person with ataxia			Yes	Yes	Inherited cerebellar ataxia		Yes, I have a genetic confirmation of my diagnosis e.g. spinocerebellar ataxia type 1 (SCA1) [Please specify in the box below]	SCA6	60–80	Male	Yes	Unsure	Positive	Positive	Positive	Slightly Positive	Very Positive	No, I was seen at a specialist ataxia centre but no longer receive care there	Did not find it useful		Not applicable		Yes	Effective [please proceed to question 26]	Disagree	Disagree	Disagree	Agree	Agree	Agree	Disagree	Disagree	Disagree	Agree	Agree	Agree	C	C	C	B	C	C	C	B	D	C	C
165	No, I am completing it on behalf of the person with ataxia			Yes	Yes	Inherited cerebellar ataxia		Yes, I have a genetic confirmation of my diagnosis e.g. spinocerebellar ataxia type 1 (SCA1) [Please specify in the box below]	SCA 17	30–59	Male	Yes	Hospital neurologist	Very Negative	Very Negative	Slightly Positive	Very Negative	Positive	No, I was seen at a specialist ataxia centre but no longer receive care there	Not referred again	Still Awaiting referral and even then will have transport/cost and poss accommodation issues as so far away from home.	Other [Please specify in the box below]	Referral not followed up this time yet. Stopped going in earlier years as had young children that couldn't be left, wanted local treatment but now need the specialist care/advice. Was needed to stay overnight but wasn't possible.	No [please proceed to question 26]		Disagree	Strongly Disagree	Strongly Disagree	Strongly Disagree	Disagree	Strongly Disagree	N/A	N/A	N/A	Slightly Agree	Slightly Agree	Disagree	C	B	C	A	B	B	C	B	B	B
166	Yes, I am the person with ataxia			Yes	Yes	Inherited cerebellar ataxia	XSPG7	Yes, I have a genetic confirmation of my diagnosis e.g. spinocerebellar ataxia type 1 (SCA1) [Please specify in the box below]	SPG7	30–59	Female	Yes		Very Positive	Very Positive	N/A	N/A	N/A	No, I was seen at a specialist ataxia centre but no longer receive care there	I used to receive care at the Newcastle specialist centre, but the centre is no longer available and I have not been referred to another	Did not know it had closed until I received this survey, don't know what will happen	Not applicable		Unsure [please proceed to question 26]		Slightly Disagree	Strongly Disagree	Slightly Agree	Agree	Disagree	Disagree	N/A	N/A	N/A	Strongly Agree	Strongly Agree	Strongly Agree	D	D	C	A	D	A	B	A	D	B
167	Yes, I am the person with ataxia			Yes	Yes	Inherited cerebellar ataxia		Yes, I have a genetic confirmation of my diagnosis e.g. spinocerebellar ataxia type 1 (SCA1) [Please specify in the box below]	SPG7	30–59	Female	Yes	Hospital neurologist	Very Positive	Positive	N/A	N/A	N/A	No, I was seen at a specialist ataxia centre but no longer receive care there	I used to receive care at the Newcastle specialist centre, but the centre is no longer available and I have not been referred to another			Was noteven aware it hadclosed until last week so don’t know what will happen	Unsure [please proceed to question 26]
168	Yes, I am the person with ataxia			Yes	Yes	Inherited cerebellar ataxia		Yes, I have other confirmation of my diagnosis e.g. gluten ataxia [Please specify in the box below]		30–59	Female	Yes	Other [Please specify in the box below]	Positive	Positive	Negative	Very Negative	N/A	No, I was seen at a specialist ataxia centre but no longer receive care there	Other [Please specify in the box below]	Because my cerebellar ataxia is minimal and unchanged since 2011 no further input required	Not applicable		Yes	Very Effective [please proceed to question 26]	Strongly Disagree	Strongly Disagree	Strongly Disagree	Strongly Disagree	Slightly Agree	Disagree	Strongly Disagree	Slightly Disagree	Strongly Disagree	Strongly Agree	Strongly Agree	Strongly Agree	B	A	B	B	D	B	B	B	B	B
169	Yes, I am the person with ataxia			Yes	Yes	Inherited cerebellar ataxia		Yes, I have a genetic confirmation of my diagnosis e.g. spinocerebellar ataxia type 1 (SCA1) [Please specify in the box below]		30–59	Female	Yes	Hospital neurologist	Slightly Positive	N/A	N/A	Slightly Positive	Positive	No, I was seen at a specialist ataxia centre but no longer receive care there	I used to receive care at the Newcastle specialist centre, but the centre is no longer available and I have not been referred to another	Different NHS system causing peiblems	Other [Please specify in the box below]	Type of ataxia	No [please proceed to question 26]
170	Yes, I am the person with ataxia			Yes	Yes	Inherited cerebellar ataxia	Spinocerebeller ataxia type 6	Yes, I have a genetic confirmation of my diagnosis e.g. spinocerebellar ataxia type 1 (SCA1) [Please specify in the box below]		60–80	Male	Yes	GP	Negative	Negative	Slightly Positive	Slightly Positive	Slightly Positive	No, I was seen at a specialist ataxia centre but no longer receive care there	Unsure		Unsure		No [please proceed to question 26]		Disagree	N/A	Strongly Disagree	Disagree	Disagree	Agree	N/A	N/A	N/A	Disagree	Agree	Agree	D	D	D	B	B	B	D	B	D	B
171	Yes, I am the person with ataxia			Yes	Yes	Inherited cerebellar ataxia		Yes, I have a genetic confirmation of my diagnosis e.g. spinocerebellar ataxia type 1 (SCA1) [Please specify in the box below]	I have SCA44 type Ataxia	60–80	Male	Yes	Hospital neurologist	Very Positive	Very Positive	Very Positive	N/A	Very Positive	No, I was seen at a specialist ataxia centre but no longer receive care there	Other [Please specify in the box below]	The Ataxia centre at the JR in Oxford is closer to me	The specialist ataxia centres are too far away for me to travel to		No [please proceed to question 26]		Slightly Agree	Agree	Slightly Agree	Strongly Agree	Strongly Agree	N/A	Disagree	Disagree	Slightly Agree	Strongly Agree	Strongly Agree	N/A	B	C	C	C	C	C	C	C	C	C
172	Yes, I am the person with ataxia			Yes	Yes	Inherited cerebellar ataxia		Unsure		60–80	Female	Yes	GP	Positive	Positive	Negative	Very Negative	Negative	No, I was seen at a specialist ataxia centre but no longer receive care there	Problems with travelling/transport			Not given another appointment	Yes	Very Effective [please proceed to question 26]	Slightly Agree	Slightly Agree	Slightly Agree	Strongly Disagree	Disagree	Disagree	Strongly Disagree	Strongly Disagree	Strongly Disagree	Agree	Agree	Agree		A	C	A	C	C		B	C	C
173	Yes, I am the person with ataxia			Yes	Yes	Inherited cerebellar ataxia	SCA6		Yes. Through a blood test	60–80	Male	Yes	Hospital neurologist	Negative	Slightly Positive	N/A	N/A	N/A	No, I was seen at a specialist ataxia centre but no longer receive care there	I used to receive care at the Newcastle specialist centre, but the centre is no longer available and I have not been referred to another			Newcastle Centre closed	No [please proceed to question 26]		Disagree	Slightly Agree	Disagree	Disagree	Agree	Disagree	N/A	Slightly Agree	Slightly Agree	N/A	N/A	N/A	C	C	B	C	C	C	C	C	C	B	B	Confused between symptoms of Post Polio and Ataxia
174	Yes, I am the person with ataxia			Yes	Yes	Inherited cerebellar ataxia		Yes, I have a genetic confirmation of my diagnosis e.g. spinocerebellar ataxia type 1 (SCA1) [Please specify in the box below]	SCA6	30–59	Female	Yes	Hospital neurologist	Very Negative	Very Negative	Very Negative	Negative	Positive	No, I was seen at a specialist ataxia centre but no longer receive care there	Other [Please specify in the box below]	Awaiting an appointment 6 months	Not applicable		Yes	Effective [please proceed to question 26]	Agree	Agree	Agree	Agree	Agree	Slightly Agree	Slightly Disagree	Disagree	Slightly Disagree	Disagree	Slightly Disagree	Disagree	B	C	B	A	A	A	B	A	C	B
175	Yes, I am the person with ataxia			Yes	Yes	Inherited cerebellar ataxia		Yes, I have a genetic confirmation of my diagnosis e.g. spinocerebellar ataxia type 1 (SCA1) [Please specify in the box below]	SCA6	60–80	Male	Yes	Hospital neurologist	Very Negative	Negative	Very Negative	Negative	Very Negative	No, I was seen at a specialist ataxia centre but no longer receive care there	Did not find it useful		Not applicable		Yes	Slightly Ineffective	Strongly Disagree	Strongly Disagree	Strongly Disagree	Strongly Disagree	Strongly Disagree	Strongly Disagree	Strongly Disagree	Strongly Disagree	Strongly Disagree	Disagree	Agree	Strongly Disagree	C	C	C	D	C	D	C	C	C	D	E
176	Yes, I am the person with ataxia			Yes	Yes	Other [Please specify in the box below]	CANVAS	Yes, I have a genetic confirmation of my diagnosis e.g. spinocerebellar ataxia type 1 (SCA1) [Please specify in the box below]		60–80	Male	Yes	Hospital neurologist	Positive	Negative	Positive	Negative	Positive	No, I was seen at a specialist ataxia centre but no longer receive care there	Problems with travelling/transport		The specialist ataxia centres are too far away for me to travel to		Yes	Slightly Effective [please proceed to question 26]	Agree	Agree	Agree	Agree	Agree	Agree	N/A	N/A	N/A	Agree	Agree	Agree	D	D	B	A	C	B	C	C	C	B
177	Yes, I am the person with ataxia			Yes	Yes	Other [Please specify in the box below]	Progressive ataxia of unknown cause	Unsure		60–80	Male	Yes	GP	Slightly Positive	Negative	Slightly Positive	Slightly Positive	Positive	No, I was seen at a specialist ataxia centre but no longer receive care there	Not referred again	Waiting for centre to contact me	Not applicable		Yes	Effective [please proceed to question 26]	Slightly Agree	Agree	Slightly Agree	Slightly Agree	Slightly Agree	Slightly Agree	N/A	N/A	N/A	Agree	Agree	Agree	C	C	B	B	C	B	B	B		B
178	Yes, I am the person with ataxia			Yes	Yes	Other [Please specify in the box below]	REALY NOT SURE JUST CONFUSED	No		60–80	Male	Yes	GP	Positive	Very Negative	Negative	Very Negative	Negative	No, I was seen at a specialist ataxia centre but no longer receive care there	Problems with travelling/transport	CARING FOR YOURSELF IS IMPORTANT TO SANITY OR TRYING TO	Not applicable	IT WOULD BE GOOD TO GO AGAIN TO SEE WHAT IS NEW	Unsure [please proceed to question 26]		Slightly Disagree	Slightly Agree	Disagree	Disagree	Disagree	Disagree	Strongly Disagree	Strongly Disagree	Strongly Disagree	Disagree	Slightly Agree	Disagree	D	A	B	B	B	B	D	B	B	B		I TRY TO AVOID GOING TO DOCTORS AND ALL TABLETS
179	No, I am completing it on behalf of the person with ataxia			Yes	Yes	Other [Please specify in the box below]	Neimann Pick Type C	Yes, I have a genetic confirmation of my diagnosis e.g. spinocerebellar ataxia type 1 (SCA1) [Please specify in the box below]	Neimann Pick Type C	30–59	Female	Yes	GP	Slightly Negative	Slightly Positive	Slightly Positive	Slightly Negative	N/A	No, I was seen at a specialist ataxia centre but no longer receive care there	Other [Please specify in the box below]	Professor Ruth Horvath was my Newcastle Cresta center consultant but has left and no other neurologist has been employed, I was due an appointment in December 2018.	Not applicable		Yes	Effective [please proceed to question 26]	Slightly Agree	Slightly Agree	Slightly Disagree	Agree	Agree	Agree	Slightly Disagree	Slightly Disagree	Slightly Disagree	Agree	Agree	Agree	C	C	C	A	C	B	C	A	B	D	A	Swollen blood vessels in nose and nose bleeds
180	Yes, I am the person with ataxia			Yes	Yes	Other [Please specify in the box below]	SCA6, Late Onset Ataxia diagnosed when I was 64.	Yes, I have a genetic confirmation of my diagnosis e.g. spinocerebellar ataxia type 1 (SCA1) [Please specify in the box below]	SCA6	60–80	Male	Yes	Other [Please specify in the box below]	N/A	Positive	Positive	N/A	Positive	No, I was seen at a specialist ataxia centre but no longer receive care there	Other [Please specify in the box below]	Appointment has not been received for this year. I previously attended in July each year and fresh appointment previously sent in January. As there is no cure for Ataxia, I'm not particularly concerned as the centre (Sheffield) is very busy and the young ones need more attention than an old fellow like me.	Not applicable		No [please proceed to question 26]		Slightly Disagree	Slightly Disagree	Slightly Disagree	Disagree	Disagree	N/A	Strongly Disagree	Strongly Disagree	N/A	Strongly Agree	Strongly Agree	Strongly Agree	C	C	C	A	C	C	C	C	C	C	C
181	Yes, I am the person with ataxia			Yes	Yes	Other [Please specify in the box below]	Late onset idiopathic cerebellar Ataxia		Currently being done	60–80	Male	Yes	Hospital neurologist	N/A	Negative	Negative	Negative	Negative	No, I was seen at a specialist ataxia centre but no longer receive care there	Problems with travelling/transport				No [please proceed to question 26]
182	Yes, I am the person with ataxia			Yes	Yes		I normally see a neurologist in Basildon-I went to queens square in 2015 to get some specific answers-but- I received no answers,& the professor that I saw didn’t really have time for me.		I was willing to participate-but i refer you to my previous answer.	30–59	Male	Yes	Hospital neurologist	Very Negative	Very Negative	N/A	N/A	N/A	No, I was seen at a specialist ataxia centre but no longer receive care there	Did not find it useful		Not applicable		No [please proceed to question 26]		Slightly Disagree	Slightly Disagree	Slightly Disagree	Slightly Disagree	Slightly Disagree	Slightly Disagree	Disagree	Disagree	Disagree	Slightly Agree	Agree	Slightly Disagree	C	B	C	B	B	C	C	C	C	C	C
183	Yes, I am the person with ataxia			Yes	Yes		SCA2	Yes, I have a genetic confirmation of my diagnosis e.g. spinocerebellar ataxia type 1 (SCA1) [Please specify in the box below]	I had a blood test	60–80	Female	Yes	GP	Slightly Positive	N/A	N/A	N/A	N/A	No, I was seen at a specialist ataxia centre but no longer receive care there	Not referred again		Not applicable		No [please proceed to question 26]		Disagree	Agree	Disagree	Agree	Disagree	Disagree	N/A	N/A	N/A	Strongly Agree	Strongly Agree	Strongly Agree	C	C	C	C	C	C	C	C	C	C
184	No, I am completing it on behalf of the person with ataxia			Yes	Yes	Cerebellar ataxia (unknown cause)	Type 3	Yes, I have a genetic confirmation of my diagnosis e.g. spinocerebellar ataxia type 1 (SCA1) [Please specify in the box below]	SCA3	30–59	Female	Yes	Hospital neurologist	Slightly Negative	Very Negative	Positive	Positive	Positive	Unsure [please proceed to question 24]					No [please proceed to question 26]		Agree	Agree	Slightly Agree	Agree	Slightly Agree	Slightly Agree	N/A	N/A	N/A	N/A	N/A	N/A	C	C	C	B	C	B	B	B	C	B
185	No, I am completing it on behalf of the person with ataxia			Yes	Yes	Cerebellar ataxia (unknown cause)		Unsure	Have had some tests but not sure and some results still not knowm	30–59	Male	Yes	Hospital neurologist	Very Negative	Negative	Very Negative	Very Negative	Slightly Negative	Unsure [please proceed to question 24]					No [please proceed to question 26]		Disagree	Slightly Agree	Slightly Disagree	Slightly Agree	Agree	Slightly Agree	N/A	N/A	N/A	Agree	Agree	Agree	C	B	C	C	B	C	A	B	B	B	B	urinary symptoms such as urgency and frequency. GP ruled out prostate issue but nothing further offered
186	No, I am completing it on behalf of the person with ataxia			Yes	Yes	Friedreich’s ataxia		Yes, I have a genetic confirmation of my diagnosis e.g. spinocerebellar ataxia type 1 (SCA1) [Please specify in the box below]		30–59	Female	Yes	Hospital neurologist	N/A	N/A	N/A	N/A	N/A	Unsure [please proceed to question 24]					No [please proceed to question 26]		Slightly Disagree	Slightly Disagree	Slightly Disagree	Agree	Slightly Agree	Slightly Agree	Strongly Disagree	Strongly Disagree	Strongly Disagree	N/A	N/A	N/A	A	B	D	B	A	A	A	A		B
187	No, I am completing it on behalf of the person with ataxia			Yes	Yes	Friedreich’s ataxia		Yes, I have a genetic confirmation of my diagnosis e.g. spinocerebellar ataxia type 1 (SCA1) [Please specify in the box below]		16–29	Male	Yes	Hospital neurologist	Positive	N/A	N/A	N/A	N/A	Unsure [please proceed to question 24]					No [please proceed to question 26]		Strongly Disagree	Slightly Agree	Strongly Disagree	Agree	Agree	Agree	N/A	N/A	N/A	N/A	N/A	N/A	A	C	C	C	C	C	C	C	C	B	B	cold feet
188	Yes, I am the person with ataxia			Yes	Yes	Friedreich’s ataxia		Yes, I have a genetic confirmation of my diagnosis e.g. spinocerebellar ataxia type 1 (SCA1) [Please specify in the box below]	friedreich`s ataxia	60–80	Female	Yes	Other [Please specify in the box below]	Positive	Positive	N/A	N/A	N/A	Unsure [please proceed to question 24]					Yes	Slightly Effective [please proceed to question 26]	Agree	Slightly Agree	Slightly Agree	Slightly Agree	Slightly Agree	Slightly Agree	N/A	Slightly Disagree	Disagree	Strongly Agree	Strongly Agree	Strongly Agree				A							A	dizziness bladder
189	Yes, I am the person with ataxia			Yes	Yes	Inherited cerebellar ataxia	SCA type 2	Yes, I have a genetic confirmation of my diagnosis e.g. spinocerebellar ataxia type 1 (SCA1) [Please specify in the box below]	sca type2	30–59	Female	Yes	GP	N/A	N/A	N/A	N/A	N/A	Unsure [please proceed to question 24]					No [please proceed to question 26]		Strongly Disagree	Strongly Disagree	Strongly Disagree	Strongly Agree	N/A	N/A	N/A	N/A	N/A	N/A	N/A	N/A	C	C	C	C	C	C	C	C	C	C	C	slurred speech - symptoms are mild but will try to get referred so it doesn't get worse
190	No, I am completing it on behalf of the person with ataxia			Yes	Yes	Not known		No		30–59	Male	Yes	GP	Negative	N/A	N/A	N/A	N/A	Unsure [please proceed to question 24]					No [please proceed to question 26]
191	Yes, I am the person with ataxia			Yes	Yes	Cerebellar ataxia (unknown cause)		Unsure		60–80	Male	Yes		Positive	Positive	N/A	N/A	Slightly Positive	Yes, I currently receive care at a specialist ataxia centre [please proceed to question 23f]			Not applicable		No [please proceed to question 26]		N/A	Strongly Disagree	Strongly Disagree	Strongly Disagree	Strongly Disagree	Strongly Disagree	Disagree	Strongly Disagree	Strongly Disagree	Strongly Disagree	Strongly Disagree	Strongly Disagree	B	B	B	B	B	A	B	B	B	B	D
192	Yes, I am the person with ataxia			Yes	Yes	Other [Please specify in the box below]	SPG7	Yes, I have a genetic confirmation of my diagnosis e.g. spinocerebellar ataxia type 1 (SCA1) [Please specify in the box below]		30–59	Male	Yes	Other [Please specify in the box below]	Very Positive	Very Positive	N/A	N/A	N/A	Yes, I currently receive care at a specialist ataxia centre [please proceed to question 23f]			Not applicable		No [please proceed to question 26]		N/A	N/A	N/A	Agree	Agree	N/A	N/A	N/A	N/A	Strongly Agree	Strongly Agree	Strongly Agree	C	C	C	C	B	C	C	B	C	B	C
193	Yes, I am the person with ataxia			Yes	Yes	Cerebellar ataxia (unknown cause)		No		16–29	Female	Yes	Hospital neurologist	Slightly Negative	Very Positive	N/A	N/A	N/A	Yes, I currently receive care at a specialist ataxia centre [please proceed to question 23f]			Not applicable		Yes	Slightly Effective [please proceed to question 26]	Disagree	Slightly Disagree	Disagree	Agree	Agree	Slightly Agree	N/A	N/A	N/A	Agree	Agree	Strongly Agree	C	C	C	C	C	C	B	C	C	B		I have received advice from my physiotherapist regarding management of my fatigue to my ataxia and gait difficulties.
194	Yes, I am the person with ataxia			Yes	Yes	Cerebellar ataxia (unknown cause)		No		60–80	Male	Yes	Other primary care professional	Slightly Positive	N/A	Positive	N/A	N/A	Yes, I currently receive care at a specialist ataxia centre [please proceed to question 23f]			Not applicable		Yes	Effective [please proceed to question 26]	Agree	Agree	Slightly Disagree	Slightly Disagree	Agree	N/A	N/A	Slightly Agree	N/A	Agree	Agree	N/A
195	No, I am completing it on behalf of the person with ataxia			Yes	Yes	Cerebellar ataxia (unknown cause)		Yes, I have a genetic confirmation of my diagnosis e.g. spinocerebellar ataxia type 1 (SCA1) [Please specify in the box below]		60–80	Male	Yes	Hospital neurologist	Very Positive	N/A	N/A	N/A	N/A	Yes, I currently receive care at a specialist ataxia centre [please proceed to question 23f]			Not applicable		Yes	Slightly Effective [please proceed to question 26]	Slightly Agree	Slightly Agree	Slightly Agree	Agree	Slightly Agree	Disagree	N/A	N/A	N/A	Agree	Strongly Agree	Strongly Agree	E	E	E	A	E	E	E	E	E	E	E
196	No, I am completing it on behalf of the person with ataxia			Yes	Yes	Cerebellar ataxia (unknown cause)		Unsure		60–80	Female	Yes	Hospital neurologist	Positive	Very Positive	N/A	N/A	N/A	Yes, I currently receive care at a specialist ataxia centre [please proceed to question 23f]			Not applicable		Yes	Slightly Effective [please proceed to question 26]
197	No, I am completing it on behalf of the person with ataxia			Yes	Yes	Cerebellar ataxia (unknown cause)		No		30–59	Female	Yes	GP	Very Positive	N/A	N/A	N/A	N/A	Yes, I currently receive care at a specialist ataxia centre [please proceed to question 23f]			Not applicable		Yes	Effective [please proceed to question 26]
198	Yes, I am the person with ataxia			Yes	Yes	Cerebellar ataxia (unknown cause)		No		60–80	Female	Yes	GP	Slightly Positive	Negative	Negative	N/A	Very Negative	Yes, I currently receive care at a specialist ataxia centre [please proceed to question 23f]				N.A.	No [please proceed to question 26]		Slightly Agree		Slightly Disagree	Slightly Disagree	Slightly Disagree	Disagree	N/A	N/A	N/A	Disagree	Disagree	Strongly Disagree	C	B	C	C	C	B	C	C	C	C
199	No, I am completing it on behalf of the person with ataxia			Yes	Yes	Cerebellar ataxia (unknown cause)		No		30–59	Female	Yes	GP	Positive	N/A	Very Negative	Very Negative	Very Negative	Yes, I currently receive care at a specialist ataxia centre [please proceed to question 23f]					Unsure [please proceed to question 26]		Slightly Disagree	Slightly Disagree	Slightly Disagree	Slightly Disagree	Slightly Disagree	Slightly Disagree	Strongly Disagree	Strongly Disagree	Strongly Disagree	Agree	Agree	Agree	C	A	C	A	C	A	C	A	C	A	C
200	No, I am completing it on behalf of the person with ataxia			Yes	Yes	Cerebellar ataxia (unknown cause)		No		60–80	Female	Yes	Other [Please specify in the box below]	Positive	Positive	N/A	N/A	N/A	Yes, I currently receive care at a specialist ataxia centre [please proceed to question 23f]					No [please proceed to question 26]		Slightly Disagree	Slightly Disagree	Slightly Disagree	Agree	Agree	Agree	Disagree	Disagree	Disagree	Agree	Agree	Agree	C	C	C	A	B	A	C	C	C	C
201	No, I am completing it on behalf of the person with ataxia			Yes	Yes	Cerebellar ataxia (unknown cause)		No	Spastic Ataxia with no cause	60–80	Male	Yes	Hospital neurologist	Negative	Negative	N/A	N/A	N/A	Yes, I currently receive care at a specialist ataxia centre [please proceed to question 23f]			Not applicable		No [please proceed to question 26]		Strongly Disagree	Strongly Disagree	Strongly Disagree	Strongly Disagree	Strongly Disagree	Strongly Disagree	Strongly Disagree	Strongly Disagree	Strongly Disagree	Slightly Agree	Slightly Agree	Slightly Agree	B	A	C	A	C	B	B	C	C	B
202	Yes, I am the person with ataxia			Yes	Yes	Cerebellar ataxia (unknown cause)		No	Due to see speçialist next month.	30–59	Female	Yes	Hospital neurologist	N/A	N/A	N/A	N/A	N/A	Yes, I currently receive care at a specialist ataxia centre [please proceed to question 23f]				Process takes a long time!	Yes		Disagree	Disagree	Disagree	Slightly Agree	Agree	N/A	N/A	N/A	N/A	N/A	N/A	N/A	B	D	B	B	A	B	D	B	B	D
203	Yes, I am the person with ataxia			Yes	Yes	Cerebellar ataxia (unknown cause)			I have had genetic testing and the reason for my condition is not among the known ataxias	30–59	Male	Yes	Other [Please specify in the box below]	Slightly Positive	N/A	N/A	N/A	N/A	Yes, I currently receive care at a specialist ataxia centre [please proceed to question 23f]			Not applicable	See note in question 16, which applies to question 17.	No [please proceed to question 26]		Disagree	Slightly Disagree	Slightly Agree	Slightly Agree	Disagree	Slightly Disagree	N/A	N/A	N/A	Agree	Strongly Agree	Strongly Agree	C	C	C	B	C	C	C	C	C	C	A	I have trouble trying to write legibly.
204	Yes, I am the person with ataxia			Yes	Yes	Cerebellar ataxia (unknown cause)		No	Gene testing negative to date	60–80	Female	Yes	Hospital neurologist	Very Positive	Very Negative	Very Negative	Very Negative	Very Negative	Yes, I currently receive care at a specialist ataxia centre [please proceed to question 23f]					No [please proceed to question 26]		Slightly Agree	Agree	N/A	Slightly Agree	Agree	N/A	N/A	N/A	N/A	Strongly Agree	Strongly Agree	N/A	C	A	E	A	C	C	C	B	C	B		Most dealt with at ataxia centre except depression treated by GP at onset
205	Yes, I am the person with ataxia			Yes	Yes	Cerebellar ataxia (unknown cause)	gluten ataxia	Yes, I have other confirmation of my diagnosis e.g. gluten ataxia [Please specify in the box below]	under sheffield royal hallam hospital under the gluten ataxia clinic	60–80	Female	Yes	Other [Please specify in the box below]	Very Negative	Very Negative	Very Negative	Very Negative	Very Positive	Yes, I currently receive care at a specialist ataxia centre [please proceed to question 23f]			Not applicable		Yes	Slightly Ineffective	Slightly Disagree	Strongly Disagree	Slightly Disagree	Strongly Disagree	Disagree	Strongly Disagree	Strongly Disagree	Strongly Disagree	Strongly Disagree	Strongly Agree	Strongly Agree	Strongly Agree		A		B	D	B	B	A	A	B	A	health service do not understand the many problems with Gluten ataxia. we need more understanding and they need more education
206	Yes, I am the person with ataxia			Yes	Yes	Cerebellar ataxia (unknown cause)		Yes, I have a genetic confirmation of my diagnosis e.g. spinocerebellar ataxia type 1 (SCA1) [Please specify in the box below]		60–80	Female	Yes	Other primary care professional	Positive	Slightly Positive	N/A	N/A	Negative	Yes, I currently receive care at a specialist ataxia centre [please proceed to question 23f]			Not applicable		No [please proceed to question 26]		Agree	Agree	Agree	Slightly Agree	Slightly Agree	Slightly Agree	N/A	N/A	N/A	Agree	Agree	Agree	C	C	C	A	C	A	A	C	C	A
207	Yes, I am the person with ataxia			Yes	Yes	Cerebellar ataxia (unknown cause)		Unsure		60–80	Female	Yes	Hospital neurologist	Slightly Positive					Yes, I currently receive care at a specialist ataxia centre [please proceed to question 23f]					Yes	Slightly Effective [please proceed to question 26]	Slightly Disagree	Slightly Disagree	Disagree	Slightly Disagree	Slightly Disagree	Slightly Disagree	N/A	N/A	N/A	Slightly Agree	Slightly Agree	Agree	C	A	C	C	C	A	B	C	C	B	B
208	Yes, I am the person with ataxia			Yes	Yes	Cerebellar ataxia (unknown cause)		Unsure		60–80	Female	Yes	Hospital neurologist	Positive	Positive	Slightly Positive	Slightly Negative	Very Positive	Yes, I currently receive care at a specialist ataxia centre [please proceed to question 23f]			Not applicable		Yes	Slightly Effective [please proceed to question 26]	Slightly Agree	Slightly Agree	Slightly Agree	Slightly Disagree	Slightly Disagree	Slightly Disagree	Slightly Disagree	Slightly Disagree	Slightly Disagree	Agree	Agree	Agree	D	D	D	D	D	D	D	D	D	C
209	Yes, I am the person with ataxia			Yes	Yes	Cerebellar ataxia (unknown cause)		Unsure	I completed a genetics and blood test at Queen`s Square hospital London also a muscle test, I think it was in 2017	60–80	Male	Yes	GP	Positive	Positive		Positive		Yes, I currently receive care at a specialist ataxia centre [please proceed to question 23f]			Current level of care is sufficient	My wife is my carer	Yes	Very Effective [please proceed to question 26]	Strongly Agree	Strongly Agree	Disagree	Strongly Agree	Agree	Disagree	Agree	Agree	N/A	Agree	Strongly Agree	Disagree
210	Yes, I am the person with ataxia			Yes	Yes	Cerebellar ataxia (unknown cause)	Cerebellar ataxia	No	I am still undergoing genetic testing.	60–80	Female	Yes	GP	Negative	Very Positive	N/A	Very Negative	N/A	Yes, I currently receive care at a specialist ataxia centre [please proceed to question 23f]					No [please proceed to question 26]		Disagree	Slightly Agree					Disagree	Strongly Agree	N/A	Slightly Agree	Strongly Agree	Strongly Agree	D	C	C	C	C	B	C	C	C	C		Main symptom is loss of balance fr which there is no treatment
211	Yes, I am the person with ataxia			Yes	Yes	Cerebellar ataxia (unknown cause)		Yes, I have a genetic confirmation of my diagnosis e.g. spinocerebellar ataxia type 1 (SCA1) [Please specify in the box below]	SCA28	30–59	Male	Yes	Hospital neurologist	Positive	Positive	Slightly Positive	N/A	Slightly Positive	Yes, I currently receive care at a specialist ataxia centre [please proceed to question 23f]			Not applicable		Unsure [please proceed to question 26]		Agree	Slightly Agree	Agree	Slightly Agree	Slightly Agree	Slightly Agree	N/A	N/A	N/A	Agree	Agree	Agree	C	C	C	A	B	A	C	B	D	B	D
212				Yes	Yes	Cerebellar ataxia (unknown cause)		No		30–59	Female	Yes	Hospital neurologist	Positive	Very Negative	Very Negative	Very Negative	Positive	Yes, I currently receive care at a specialist ataxia centre [please proceed to question 23f]					No [please proceed to question 26]		N/A			Agree		N/A	N/A	N/A	N/A	Agree	Slightly Agree	Slightly Agree	C	A	C	B	C	C	B	A		B
213	Yes, I am the person with ataxia			Yes	Yes	Cerebellar ataxia (unknown cause)		Yes, I have a genetic confirmation of my diagnosis e.g. spinocerebellar ataxia type 1 (SCA1) [Please specify in the box below]		30–59	Female	Yes	Hospital neurologist	Very Positive	Very Positive	Very Positive	Very Positive	Very Positive	Yes, I currently receive care at a specialist ataxia centre [please proceed to question 23f]					Yes	Very Effective [please proceed to question 26]	Disagree	Slightly Disagree	Slightly Disagree	Strongly Agree	Strongly Agree		Disagree	Disagree	Disagree	Strongly Agree	Strongly Agree	Strongly Agree	D	A	D	A	A	D	D	D	D	D
214	Yes, I am the person with ataxia			Yes	Yes	Cerebellar ataxia (unknown cause)	Why is gluten ataxia not here. Why is auto immune ataxia not included?	No		60–80	Female	Yes	Hospital neurologist	Very Positive	N/A				Yes, I currently receive care at a specialist ataxia centre [please proceed to question 23f]					No [please proceed to question 26]		Strongly Disagree	Disagree	Disagree	Strongly Disagree	Agree	Strongly Disagree	N/A	N/A	N/A	Strongly Agree	Strongly Agree	Strongly Agree	C	C	C	C	A	B	C	C	C	C
215	Yes, I am the person with ataxia			Yes	Yes	Cerebellar ataxia (unknown cause)		No		60–80	Female	Yes	GP	Very Positive	Very Positive	Negative	Negative	Negative	Yes, I currently receive care at a specialist ataxia centre [please proceed to question 23f]			Not applicable		No [please proceed to question 26]		Slightly Agree	Slightly Agree	Slightly Agree	Slightly Agree	Slightly Agree	Slightly Disagree	Strongly Disagree	Strongly Disagree	Strongly Disagree	Agree	Strongly Agree	Agree	C	A	C	A	C	A	A	C	C	A	C
216	Yes, I am the person with ataxia			Yes	Yes	Cerebellar ataxia (unknown cause)		No		30–59	Female	Yes	Hospital neurologist	Very Negative	Negative	Positive	Negative	Slightly Positive	Yes, I currently receive care at a specialist ataxia centre [please proceed to question 23f]			Not applicable		Yes	Slightly Effective [please proceed to question 26]	Disagree	Slightly Agree	Disagree	Slightly Agree	Agree	Slightly Agree	Strongly Disagree	Strongly Disagree	Strongly Disagree	Agree	Agree	Agree	D	D	C	A	A	D	D	D	D	A		Presently being reviewed by local MDT planning to speak with local Consultant Neurologist (back end of March) to try and establish clarity from Ataxia Centre of their current role and suggestions and whether journey worthwhile considering distance, cost and stress/health implications.
217	Yes, I am the person with ataxia			Yes	Yes	Cerebellar ataxia (unknown cause)		No	I am still waiting for a definitive diagnosis, I had genetic testing done last month	60–80	Female	Yes	GP	Negative	N/A	Negative	Very Negative	Slightly Positive	Yes, I currently receive care at a specialist ataxia centre [please proceed to question 23f]				I only stayed overnight so that l could have an early appointment to help with travelling in daylight.	No [please proceed to question 26]		Slightly Agree	Disagree	Strongly Disagree	Strongly Disagree	Strongly Disagree	Strongly Disagree	N/A	N/A	N/A	Strongly Agree	Strongly Agree	Strongly Agree		A	C	C	C	B	B	C	C	B		Loss of bladder control and no bowel sensation, though I'm not incontinent of this yet.
218	Yes, I am the person with ataxia			Yes	Yes	Cerebellar ataxia (unknown cause)		No		60–80	Male	Yes	GP	Positive	N/A	N/A	N/A	N/A	Yes, I currently receive care at a specialist ataxia centre [please proceed to question 23f]			Not applicable		No [please proceed to question 26]		Strongly Disagree	Strongly Disagree	Strongly Disagree	Strongly Agree	Strongly Agree	Strongly Agree	N/A	N/A	N/A	Strongly Agree	Strongly Agree	Strongly Agree	C	C	C	A	C	B	A	B	C	A
219	Yes, I am the person with ataxia			Yes	Yes	Do not wish to answer		Yes, I have other confirmation of my diagnosis e.g. gluten ataxia [Please specify in the box below]		30–59	Female	Yes	Hospital neurologist	Very Positive	Positive	N/A	N/A	N/A	Yes, I currently receive care at a specialist ataxia centre [please proceed to question 23f]					Unsure [please proceed to question 26]		Slightly Agree	Agree	Slightly Agree	Strongly Agree	Strongly Agree	Agree	N/A	N/A	N/A	Strongly Agree	Strongly Agree	Strongly Agree	C	C	C	D	C	A	A	A	C	A	A	Urinary control problems
220	Yes, I am the person with ataxia			Yes	Yes	Episodic ataxia		No		80+	Male	Yes		N/A	N/A	N/A	N/A	N/A	Yes, I currently receive care at a specialist ataxia centre [please proceed to question 23f]			Not applicable		No [please proceed to question 26]		N/A	Slightly Disagree	Disagree	N/A	N/A	N/A	N/A	Slightly Agree	N/A	Strongly Agree	Strongly Agree	Strongly Agree						A						I have not discussed swallowing, sleep, or fatigue with anyone yet.
221	Yes, I am the person with ataxia			Yes	Yes	Episodic ataxia		No	Had a few genetic test nothing found so far.	30–59	Female	Yes	Hospital neurologist	Very Positive	Very Positive	Very Negative	N/A	Very Negative	Yes, I currently receive care at a specialist ataxia centre [please proceed to question 23f]			Not applicable		No [please proceed to question 26]		Agree	Agree	Agree	Strongly Agree	Slightly Agree	Slightly Agree	Slightly Agree	Disagree	Disagree	Agree	Agree	Agree	A	A	B	C	A	B	C	A		B
222	Yes, I am the person with ataxia			Yes	Yes	Episodic ataxia		No		30–59	Female	Yes	Other primary care professional	Positive	Positive	Positive	Positive	Positive	Yes, I currently receive care at a specialist ataxia centre [please proceed to question 23f]					No [please proceed to question 26]
223	No, I am completing it on behalf of the person with ataxia			Yes	Yes	Friedreich’s ataxia		Yes, I have a genetic confirmation of my diagnosis e.g. spinocerebellar ataxia type 1 (SCA1) [Please specify in the box below]		16–29	Female	Yes	Hospital neurologist	Positive	Very Positive	Slightly Positive	Negative	Very Positive	Yes, I currently receive care at a specialist ataxia centre [please proceed to question 23f]			Not applicable		Yes	Slightly Effective [please proceed to question 26]	Strongly Disagree	Strongly Disagree	Slightly Agree	Slightly Disagree	Slightly Agree	Disagree	Strongly Disagree	Disagree	Strongly Disagree	Strongly Agree	Strongly Agree	Strongly Agree	A	A	E	A	B	B	B	E	E	B
224	Yes, I am the person with ataxia			Yes	Yes	Friedreich’s ataxia		Yes, I have a genetic confirmation of my diagnosis e.g. spinocerebellar ataxia type 1 (SCA1) [Please specify in the box below]		30–59	Male	Yes	Other [Please specify in the box below]	Positive	Positive	N/A	N/A	N/A	Yes, I currently receive care at a specialist ataxia centre [please proceed to question 23f]			Not applicable		No [please proceed to question 26]		Strongly Disagree	Disagree	Strongly Disagree	Disagree	Slightly Agree	Slightly Disagree	Slightly Disagree	Slightly Agree	N/A	Agree	Strongly Agree	Strongly Agree	A	C	C	C	C	C	A	C	C	C	C
225	Yes, I am the person with ataxia			Yes	Yes	Friedreich’s ataxia		Yes, I have a genetic confirmation of my diagnosis e.g. spinocerebellar ataxia type 1 (SCA1) [Please specify in the box below]	FA	30–59	Female	Yes	Hospital neurologist	Very Positive	Slightly Positive	N/A	N/A	N/A	Yes, I currently receive care at a specialist ataxia centre [please proceed to question 23f]					Yes	Very Effective [please proceed to question 26]	Strongly Agree	Strongly Agree	Strongly Agree	Strongly Agree	Strongly Agree	Strongly Agree	Slightly Disagree	Slightly Disagree	Slightly Disagree	Strongly Agree	Strongly Agree	Strongly Agree	A	C	C	A	C	A	A	C	C	C	C
226	Yes, I am the person with ataxia			Yes	Yes	Inherited cerebellar ataxia		Yes, I have a genetic confirmation of my diagnosis e.g. spinocerebellar ataxia type 1 (SCA1) [Please specify in the box below]	Sca 6	80+	Female	Yes	Hospital neurologist	Very Positive	Very Positive	N/A	Slightly Positive	N/A	Yes, I currently receive care at a specialist ataxia centre [please proceed to question 23f]				I do attend annually now	Yes	Slightly Effective [please proceed to question 26]	Slightly Agree	Slightly Agree	Slightly Disagree	Slightly Disagree	Slightly Disagree	Slightly Disagree	N/A	N/A	N/A	Slightly Agree	Slightly Agree	Slightly Disagree	C	C	C	B	D	A	C	D	E	B
227				Yes	Yes	Inherited cerebellar ataxia		Unsure	Diagnosis So long ago. Detail forgotten approx 1986, slow developing so worked until retired now in wheelchair	80+	Female	Yes	GP	Very Positive					Yes, I currently receive care at a specialist ataxia centre [please proceed to question 23f]					Unsure [please proceed to question 26]			Slightly Agree	Agree	Slightly Agree				N/A			Strongly Agree													Have had very symptons not necescarily related to ataxia
228	Yes, I am the person with ataxia			Yes	Yes	Inherited cerebellar ataxia		Yes, I have a genetic confirmation of my diagnosis e.g. spinocerebellar ataxia type 1 (SCA1) [Please specify in the box below]	I have genetic confirmation of my diagnosis e.g. spinocerebellar ataxia type 2 (SCA2)	60–80	Female	Yes	GP	Very Positive					Yes, I currently receive care at a specialist ataxia centre [please proceed to question 23f]					No [please proceed to question 26]		Strongly Agree	Strongly Agree	Strongly Agree	Strongly Agree	Strongly Agree	Strongly Agree					Strongly Agree	Strongly Agree						A
229	Yes, I am the person with ataxia			Yes	Yes	Inherited cerebellar ataxia		No		30–59	Male	Yes	Hospital neurologist	Positive	Positive	N/A	N/A	N/A	Yes, I currently receive care at a specialist ataxia centre [please proceed to question 23f]			Not applicable		No [please proceed to question 26]		Disagree	N/A	Agree	Agree	Slightly Disagree	N/A	N/A	N/A	N/A	Strongly Agree	Strongly Agree	Agree	C	C	C	C	C	C	C	C	C	C	C
230	Yes, I am the person with ataxia			Yes	Yes	Inherited cerebellar ataxia	SCA 1	Yes, I have a genetic confirmation of my diagnosis e.g. spinocerebellar ataxia type 1 (SCA1) [Please specify in the box below]		60–80	Female	Yes	Hospital neurologist	Very Positive	Very Positive	Very Negative	Very Negative	Very Positive	Yes, I currently receive care at a specialist ataxia centre [please proceed to question 23f]			Not applicable		No [please proceed to question 26]		Slightly Agree	Slightly Agree	Slightly Agree	Agree	Slightly Agree	Slightly Disagree	N/A	N/A	N/A	Strongly Agree	Strongly Agree	Agree	C	B	E	A	C	B	B	C	C	B
231	Yes, I am the person with ataxia			Yes	Yes	Inherited cerebellar ataxia		Yes, I have a genetic confirmation of my diagnosis e.g. spinocerebellar ataxia type 1 (SCA1) [Please specify in the box below]		60–80	Male	Yes	Hospital neurologist	Positive	Slightly Negative	N/A	N/A	Slightly Positive	Yes, I currently receive care at a specialist ataxia centre [please proceed to question 23f]			Not applicable		Yes	Effective [please proceed to question 26]	Agree	Agree	Agree	Agree	Agree	Agree	N/A	N/A	N/A	Strongly Agree	Strongly Agree	Strongly Agree						A				A
232	No, I am completing it on behalf of the person with ataxia			Yes	Yes	Inherited cerebellar ataxia	AOA2	Yes, I have a genetic confirmation of my diagnosis e.g. spinocerebellar ataxia type 1 (SCA1) [Please specify in the box below]	AOA2. Diagnosis by Dr Talbot, Andrea Nemeth at Oxford	30–59	Male	Yes	GP	Positive	N/A	N/A	Slightly Positive	Very Positive	Yes, I currently receive care at a specialist ataxia centre [please proceed to question 23f]			Not applicable		Yes	Effective [please proceed to question 26]	Strongly Disagree	Disagree	N/A	Strongly Agree	Agree	N/A	N/A	N/A	N/A	Strongly Agree	Strongly Agree	N/A	C	B	C	B	C	A	C	B	C	B
233	Yes, I am the person with ataxia			Yes	Yes	Inherited cerebellar ataxia		Yes, I have a genetic confirmation of my diagnosis e.g. spinocerebellar ataxia type 1 (SCA1) [Please specify in the box below]		30–59	Male	Yes	Hospital neurologist	Very Positive	Very Positive	Positive	N/A	Very Positive	Yes, I currently receive care at a specialist ataxia centre [please proceed to question 23f]					Yes	Very Effective [please proceed to question 26]
234	Yes, I am the person with ataxia			Yes	Yes	Inherited cerebellar ataxia		Yes, I have a genetic confirmation of my diagnosis e.g. spinocerebellar ataxia type 1 (SCA1) [Please specify in the box below]	SCA6	30–59	Male	Yes	GP	Positive	Slightly Negative	N/A	N/A	N/A	Yes, I currently receive care at a specialist ataxia centre [please proceed to question 23f]			Not applicable		Yes	Slightly Ineffective	Slightly Agree	Slightly Agree	Slightly Agree	Slightly Disagree	Slightly Agree	Slightly Agree	N/A	N/A	N/A	Agree	Agree	Agree	C	C	C	C	C	C	C	C	C	B
235	Yes, I am the person with ataxia			Yes	Yes	Inherited cerebellar ataxia		Yes, I have a genetic confirmation of my diagnosis e.g. spinocerebellar ataxia type 1 (SCA1) [Please specify in the box below]	sca6	30–59	Female	Yes	Hospital neurologist	Slightly Negative	Slightly Positive	Negative	Negative	Slightly Positive	Yes, I currently receive care at a specialist ataxia centre [please proceed to question 23f]					Yes	Effective [please proceed to question 26]	Agree	Agree	N/A	Agree	Agree	N/A	N/A	N/A	N/A	Agree	Agree	N/A	C	A	C	A	B	B	C	C	C	B
236	Yes, I am the person with ataxia			Yes	Yes	Inherited cerebellar ataxia	I have SCA1 off my Dad, I annually visit the London Ataxia Centre	Yes, I have a genetic confirmation of my diagnosis e.g. spinocerebellar ataxia type 1 (SCA1) [Please specify in the box below]		30–59	Female	Yes	GP	Very Positive	Very Positive	N/A	N/A	N/A	Yes, I currently receive care at a specialist ataxia centre [please proceed to question 23f]			Other [Please specify in the box below]	I go annually in case they find a treatment and for my family testing	Yes	Very Effective [please proceed to question 26]	Strongly Agree	Strongly Agree	Strongly Agree	N/A	Strongly Agree	Strongly Agree	N/A	N/A	N/A	Agree	Agree	Agree	C	C	A	A	C	A	C	A	A	C		I have experienced all As but no theatments
237	Yes, I am the person with ataxia			Yes	Yes	Inherited cerebellar ataxia		Yes, I have a genetic confirmation of my diagnosis e.g. spinocerebellar ataxia type 1 (SCA1) [Please specify in the box below]		30–59	Male	Yes	Hospital neurologist	Very Positive	Very Positive	N/A	N/A	Very Positive	Yes, I currently receive care at a specialist ataxia centre [please proceed to question 23f]					Yes	Very Effective [please proceed to question 26]	Strongly Agree	Strongly Agree	Agree	Agree	Agree	Agree	N/A	N/A	N/A	Strongly Agree	Strongly Agree		C	C	C	C	C	C	C	C	C	B
238	Yes, I am the person with ataxia			Yes	Yes	Inherited cerebellar ataxia	Idiopathic	No	But my brother has had a genetic test, so I assume that I have the same ataxia - idiopathic - as he does, as it was inherited through our father.	60–80	Male	Yes	GP	Very Positive	Very Positive	N/A	N/A	N/A	Yes, I currently receive care at a specialist ataxia centre [please proceed to question 23f]			Not applicable		No [please proceed to question 26]		Strongly Agree	Strongly Agree	Strongly Agree	Strongly Agree	Strongly Agree	Strongly Agree	N/A	N/A	N/A	Strongly Agree	Strongly Agree	Strongly Agree	C	C	C	C	C	C	C	C	C	C		I have ataxia very mildly so do not normally need treatment or care for it. I have had referrals to neuro-opthalmology and neuro-phisiotherapy and I have had two brain scans.
239	Yes, I am the person with ataxia			Yes	Yes	Inherited cerebellar ataxia		Yes, I have a genetic confirmation of my diagnosis e.g. spinocerebellar ataxia type 1 (SCA1) [Please specify in the box below]		80+	Female	Yes	GP	Positive	Positive	N/A	N/A	Positive	Yes, I currently receive care at a specialist ataxia centre [please proceed to question 23f]			Not applicable		Yes	Effective [please proceed to question 26]	Agree	Agree	Agree	Agree	Agree	Agree	N/A	N/A	N/A	Agree	Strongly Agree	Strongly Agree	D	D	C	A	A	A	D	D	D	B
240	Yes, I am the person with ataxia			Yes	Yes	Inherited cerebellar ataxia		No	I have genetic Spinocerebellar Ataxia, but I don't know which SCA number.	60–80	Male	Yes	Hospital neurologist	Very Positive	Positive	N/A	N/A	N/A	Yes, I currently receive care at a specialist ataxia centre [please proceed to question 23f]			Not applicable		Yes	Effective [please proceed to question 26]	Agree	Agree	Agree	Agree	Agree	Agree	N/A	N/A	N/A	Strongly Agree	Strongly Agree	Strongly Agree	C	C	C	A	A	A	C	A	C	C	C
241	Yes, I am the person with ataxia			Yes	Yes	Inherited cerebellar ataxia		Unsure		30–59	Female	Yes	Hospital neurologist	Positive	N/A	Very Negative	N/A	N/A	Yes, I currently receive care at a specialist ataxia centre [please proceed to question 23f]			Not applicable		Yes	Slightly Effective [please proceed to question 26]	Agree	Agree	Agree	Agree	Agree	Agree	N/A	N/A	N/A	Strongly Agree	Strongly Agree	Agree	C	C	C	C	C	B	C	A	A	C
242	Yes, I am the person with ataxia			Yes	Yes	Inherited cerebellar ataxia	Sca 6	Yes, I have a genetic confirmation of my diagnosis e.g. spinocerebellar ataxia type 1 (SCA1) [Please specify in the box below]	SCA 6	30–59	Female	Yes	GP	Positive	Positive	N/A	N/A	N/A	Yes, I currently receive care at a specialist ataxia centre [please proceed to question 23f]					Yes	Slightly Effective [please proceed to question 26]	Agree		Agree	Strongly Agree	Strongly Agree	Strongly Agree	N/A	N/A	N/A	Strongly Agree	Strongly Agree	Strongly Agree	C	C	C	C	A	C	B	B	C	B		I have vertigo and have been referred to ear and nose clinic but they were unable to help
243	Yes, I am the person with ataxia			Yes	Yes	Inherited cerebellar ataxia		Yes, I have a genetic confirmation of my diagnosis e.g. spinocerebellar ataxia type 1 (SCA1) [Please specify in the box below]	SPG7	30–59	Male	Yes	Hospital neurologist	Negative	Very Positive	Very Negative	Very Negative	Very Negative	Yes, I currently receive care at a specialist ataxia centre [please proceed to question 23f]			Not applicable		No [please proceed to question 26]		Strongly Disagree	Strongly Disagree	Disagree	Strongly Disagree	Strongly Disagree	Strongly Disagree	N/A	N/A	N/A	Slightly Agree	Agree	Slightly Agree	C	C	C	A	B	A	B	C	C	B
244	Yes, I am the person with ataxia			Yes	Yes	Inherited cerebellar ataxia	SCA3	Yes, I have a genetic confirmation of my diagnosis e.g. spinocerebellar ataxia type 1 (SCA1) [Please specify in the box below]	SCA3	60–80	Male	Yes	Hospital neurologist	Very Positive	Very Positive	N/A	N/A	N/A	Yes, I currently receive care at a specialist ataxia centre [please proceed to question 23f]			Not applicable		Yes	Slightly Effective [please proceed to question 26]	Slightly Disagree	Slightly Disagree	Disagree	Disagree	Disagree	Disagree	N/A	N/A	N/A	Strongly Agree	Strongly Agree	Strongly Agree			B	C	A	A	A	A	D	A	A	Urology - urgency issues
245	Yes, I am the person with ataxia			Yes	Yes	Inherited cerebellar ataxia	SCA6	Yes, I have a genetic confirmation of my diagnosis e.g. spinocerebellar ataxia type 1 (SCA1) [Please specify in the box below]	SCA6	30–59	Male	Yes	GP	Very Positive	Very Positive	Positive	N/A	N/A	Yes, I currently receive care at a specialist ataxia centre [please proceed to question 23f]			Not applicable		Yes	Effective [please proceed to question 26]	Disagree	Slightly Disagree	Disagree	Slightly Agree	Slightly Agree	Slightly Agree	N/A	N/A	N/A	Strongly Agree	Strongly Agree	Strongly Agree	C	C	C	C	A	A	C	A	C	B		Broken bones from falling over
246	No, I am completing it on behalf of the person with ataxia			Yes	Yes	Inherited cerebellar ataxia		Yes, I have a genetic confirmation of my diagnosis e.g. spinocerebellar ataxia type 1 (SCA1) [Please specify in the box below]	SCA6	60–80	Female	Yes	Hospital neurologist	Positive	Slightly Positive	N/A	Slightly Positive	N/A	Yes, I currently receive care at a specialist ataxia centre [please proceed to question 23f]			Not applicable		Yes	Slightly Effective [please proceed to question 26]	Slightly Agree	Slightly Disagree	Slightly Disagree	Slightly Agree	Agree	Agree	N/A	N/A	N/A	Agree	Strongly Agree	Strongly Agree	C	C	C	B	B	A	C	A	D	C	C
247	Yes, I am the person with ataxia			Yes	Yes	Inherited cerebellar ataxia		Yes, I have a genetic confirmation of my diagnosis e.g. spinocerebellar ataxia type 1 (SCA1) [Please specify in the box below]	SCA6	30–59	Female	Yes	GP	N/A	Very Positive	N/A	N/A	N/A	Yes, I currently receive care at a specialist ataxia centre [please proceed to question 23f]			Not applicable		No [please proceed to question 26]		Slightly Disagree	Slightly Disagree	Disagree	N/A	N/A	N/A	N/A	N/A	N/A	Strongly Agree	Strongly Agree	Strongly Agree	C	C	C	C	C	C	C	C	C	C		Vertigo
248	Yes, I am the person with ataxia			Yes	Yes	Not known	I am interested in the cause of my ataxia, I really would like to know if it is heredity or acquired.	No	I had a brain mri taken at NHNN Queen Square, London on October 24' 2018. I received a diagnosis by post, which stated progressive ataxia, small vessel disease and volume loss. I have an appointment in clinic on May 9' 2019. Hopefully we will be able to discuss this in more detail then.	60–80	Female	Yes	GP	Slightly Negative	Positive	N/A	N/A	N/A	Yes, I currently receive care at a specialist ataxia centre [please proceed to question 23f]					No [please proceed to question 26]		Strongly Disagree	Disagree	Disagree	Agree	Slightly Agree	Strongly Disagree	Disagree	Disagree	Disagree	Agree	Agree	N/A	A	A			A	A	A	A	A	A		I HAVE QUITE A STRONG PAIN THRESHOLD SO PAIN AND STIFFNESS I CAN COPE WITH, i find the fatigue i get is really cruel. IT IS IMPOSSIBLE TO PLAN AHEAD AS SYMTOMS CHANGE DAILY.
250	Yes, I am the person with ataxia			Yes	Yes	Not known		No		30–59	Male	Yes	GP	Positive	Slightly Positive	Positive	N/A	Positive	Yes, I currently receive care at a specialist ataxia centre [please proceed to question 23f]			Not applicable		No [please proceed to question 26]		Slightly Agree	Slightly Disagree	Strongly Disagree	Strongly Disagree	Strongly Disagree	Strongly Disagree	N/A	N/A	N/A	Agree	Strongly Agree	Agree	C	C	C	C	C	C	C	C	C	C	C
251	Yes, I am the person with ataxia			Yes	Yes	Not known		No		30–59	Male	Yes	GP	Positive	Positive	Very Negative	N/A	N/A	Yes, I currently receive care at a specialist ataxia centre [please proceed to question 23f]			Not applicable		No [please proceed to question 26]		Disagree	Disagree	Disagree	Agree	Agree	Agree	Disagree	Disagree	Disagree	Agree	Agree	Agree	C	B	B	B	C	A	B	B	C	B
252	No, I am completing it on behalf of the person with ataxia			Yes	Yes	Not known		No		60–80	Female	Yes	Hospital neurologist	Positive	Very Positive	Slightly Negative	Negative	Negative	Yes, I currently receive care at a specialist ataxia centre [please proceed to question 23f]			Unsure		Yes	Effective [please proceed to question 26]	Agree	Agree	Agree	Slightly Agree	Agree	Agree	N/A	N/A	N/A	Agree	Agree	Agree	D	D	C	D	D	D	D	D	D	D
253	Yes, I am the person with ataxia			Yes	Yes	Not known		No		30–59	Female	Yes	Other [Please specify in the box below]	Slightly Positive	Very Positive	Positive	N/A	Positive	Yes, I currently receive care at a specialist ataxia centre [please proceed to question 23f]			Not applicable		Yes	Effective [please proceed to question 26]	Agree	Agree	Agree	Slightly Agree	Slightly Agree	Slightly Agree	N/A	N/A	N/A	Strongly Agree	Strongly Agree	Strongly Agree	C	C	B	A	A	A	A	A	C	A	C
254	Yes, I am the person with ataxia			Yes	Yes	Other [Please specify in the box below]	genetic recessive ataxia, due to mutation of gene ANO1O	Yes, I have a genetic confirmation of my diagnosis e.g. spinocerebellar ataxia type 1 (SCA1) [Please specify in the box below]		30–59	Female	Yes	Other [Please specify in the box below]	Slightly Positive	Slightly Positive	N/A	N/A	N/A	Yes, I currently receive care at a specialist ataxia centre [please proceed to question 23f]			Not applicable		No [please proceed to question 26]		Disagree	Disagree	Disagree	Slightly Agree	Slightly Disagree	Disagree	N/A	N/A	N/A	Agree	Strongly Agree	Strongly Agree	C	C	C	B	C	A	A		C	B
255	Yes, I am the person with ataxia			Yes	Yes	Other [Please specify in the box below]	Gluten ataxia	Yes, I have other confirmation of my diagnosis e.g. gluten ataxia [Please specify in the box below]		60–80	Female	Yes	GP	Very Positive	N/A	N/A	N/A	N/A	Yes, I currently receive care at a specialist ataxia centre [please proceed to question 23f]					No [please proceed to question 26]		N/A	N/A	N/A	N/A	N/A	N/A	N/A	N/A	N/A	Strongly Agree	Strongly Agree	Strongly Agree	C	C	C	C	C	B	C	C	C	B	C
256	Yes, I am the person with ataxia			Yes	Yes	Other [Please specify in the box below]	The type I have is SCA 9	Unsure		60–80	Female	Yes		Positive		Positive		Positive	Yes, I currently receive care at a specialist ataxia centre [please proceed to question 23f]			Not applicable		Yes	Effective [please proceed to question 26]	Slightly Agree	Agree	Slightly Agree	Slightly Agree	Slightly Agree	Slightly Agree	N/A	N/A	N/A	Agree	Agree	Agree	D	D	D	A	D	C	D	A		A
257	Yes, I am the person with ataxia			Yes	Yes	Other [Please specify in the box below]	SPG7	Yes, I have a genetic confirmation of my diagnosis e.g. spinocerebellar ataxia type 1 (SCA1) [Please specify in the box below]	Diagnosed with SPG7 October 2017	60–80	Male	Yes	Hospital neurologist	Positive	Slightly Positive	N/A	N/A	N/A	Yes, I currently receive care at a specialist ataxia centre [please proceed to question 23f]			Not applicable		Yes	Effective [please proceed to question 26]
258	No, I am completing it on behalf of the person with ataxia			Yes	Yes	Other [Please specify in the box below]	Sensory Ataxia SANDO (PolG related)	Yes, I have a genetic confirmation of my diagnosis e.g. spinocerebellar ataxia type 1 (SCA1) [Please specify in the box below]	Sensory Ataxia SANDO (Pol G related)	30–59	Male	Yes	GP	Positive	Positive	Negative	Slightly Negative	Slightly Negative	Yes, I currently receive care at a specialist ataxia centre [please proceed to question 23f]					Yes	Slightly Effective [please proceed to question 26]	Disagree	Disagree	Disagree	Disagree	Disagree	Disagree	N/A	N/A	N/A	Strongly Agree	Strongly Agree	Agree	A			A		A	A	A		A		Breathing problems due to diaphram
259	Yes, I am the person with ataxia			Yes	Yes	Other [Please specify in the box below]	Gluten ataxia	Yes, I have other confirmation of my diagnosis e.g. gluten ataxia [Please specify in the box below]	diagnosed as type 1 refractory coeliacs disease, but no symptoms. Gluten ataxia confirmed by Prof. Hadjivassilliou at Royal Hallamshire.	30–59	Female	Yes	Hospital neurologist	Very Positive	Very Positive	Very Negative	Very Negative	Very Negative	Yes, I currently receive care at a specialist ataxia centre [please proceed to question 23f]					Yes	Slightly Effective [please proceed to question 26]	Strongly Disagree	Strongly Disagree	Strongly Disagree	Strongly Disagree	Strongly Disagree	Strongly Disagree	Strongly Disagree	Strongly Disagree	Disagree	Strongly Agree	Strongly Agree	Strongly Agree				A			A			A	A	Nighttime myoclonus affects sleep and prevents partner sleeping with me
260	Yes, I am the person with ataxia			Yes	Yes	Other [Please specify in the box below]	ARSACS	Yes, I have other confirmation of my diagnosis e.g. gluten ataxia [Please specify in the box below]	ARSACS	60–80	Male	Yes	GP	Positive	Very Positive	Very Negative	Very Negative	Negative	Yes, I currently receive care at a specialist ataxia centre [please proceed to question 23f]			Not applicable		Yes	Slightly Effective [please proceed to question 26]	Slightly Disagree	Slightly Agree	Slightly Disagree	Slightly Agree	Slightly Agree	Slightly Disagree	Strongly Disagree	Disagree	Slightly Disagree	Strongly Agree	Strongly Agree	Strongly Agree	C	D	B	A	A	A	B	C	C	B	B	Sleep Apney
261	Yes, I am the person with ataxia			Yes	Yes	Other [Please specify in the box below]	HSP ataxia is a condition caused by this	Yes, I have a genetic confirmation of my diagnosis e.g. spinocerebellar ataxia type 1 (SCA1) [Please specify in the box below]	HSP	60–80	Male	Yes	GP	N/A	Positive	Very Negative	Very Negative	Very Negative	Yes, I currently receive care at a specialist ataxia centre [please proceed to question 23f]			Not applicable		No [please proceed to question 26]		Disagree	Disagree	Disagree	Agree	Slightly Disagree	Disagree	N/A	N/A	N/A	Agree	Agree	Agree	C	C	C	D	C	C	C	D	D	C	C
262	Yes, I am the person with ataxia			Yes	Yes	Other [Please specify in the box below]	Anti-GAD Cerebellar Ataxia	No	This was confirmed through blood tests and collection cerebrospinal fluid via a lumbar puncture (spinal tap) procedure, although I had further spinal tap in January requested by my Neurologist for procedural confirmation.	60–80	Male	Yes	Hospital neurologist	Very Positive	Positive	N/A	N/A	N/A	Yes, I currently receive care at a specialist ataxia centre [please proceed to question 23f]	Not referred again				No [please proceed to question 26]		Slightly Agree	Slightly Agree	Slightly Disagree	Agree	Slightly Agree	Agree	N/A	N/A	N/A	Agree	Strongly Agree	Agree	C	C	C	C	C	B	A	A	A	B	C
263	Yes, I am the person with ataxia			Yes	Yes	Friedreich’s ataxia		Yes, I have other confirmation of my diagnosis e.g. gluten ataxia [Please specify in the box below]	Seen dr. Giunti	30–59	Male	Yes
264	Yes, I am the person with ataxia			Yes	Yes	Friedreich’s ataxia		Yes, I have a genetic confirmation of my diagnosis e.g. spinocerebellar ataxia type 1 (SCA1) [Please specify in the box below]	FA	30–59	Female	Yes
265	Yes, I am the person with ataxia			Yes	Yes	Inherited cerebellar ataxia		Yes, I have a genetic confirmation of my diagnosis e.g. spinocerebellar ataxia type 1 (SCA1) [Please specify in the box below]	SCA13	30–59	Female	Yes
266	No, I am completing it on behalf of the person with ataxia			Yes	Yes	Inherited cerebellar ataxia		Yes, I have a genetic confirmation of my diagnosis e.g. spinocerebellar ataxia type 1 (SCA1) [Please specify in the box below]	DRPLA	16–29	Male		Hospital neurologist	Very Negative	Very Negative	Very Negative	Very Negative	Very Negative	Yes, I currently receive care at a specialist ataxia centre [please proceed to question 23f]			Not applicable		Yes	Very Ineffective	Strongly Disagree	Strongly Disagree	Strongly Disagree	Strongly Disagree	Disagree	Strongly Disagree	Strongly Disagree	Strongly Disagree	Strongly Disagree	Strongly Disagree	Slightly Agree	Strongly Disagree	C	C	C	A	B	B	D	C	C	B	C
267	Yes, I am the person with ataxia			Yes	Yes	Cerebellar ataxia (unknown cause)
268	Yes, I am the person with ataxia			Yes	Yes	Cerebellar ataxia (unknown cause)		No		30–59	Do not wish to answer
269	Yes, I am the person with ataxia			Yes	Yes	Cerebellar ataxia (unknown cause)
270	Yes, I am the person with ataxia			Yes	Yes	Cerebellar ataxia (unknown cause)
271	Yes, I am the person with ataxia			Yes	Yes	Do not wish to answer
272	Yes, I am the person with ataxia			Yes	Yes	Friedreich’s ataxia
273	No, I am completing it on behalf of the person with ataxia			Yes	Yes	Friedreich’s ataxia
274	Yes, I am the person with ataxia			Yes	Yes	Friedreich’s ataxia		Yes, I have a genetic confirmation of my diagnosis e.g. spinocerebellar ataxia type 1 (SCA1) [Please specify in the box below]		60–80	Female
275	Yes, I am the person with ataxia			Yes	Yes	Inherited cerebellar ataxia		No		30–59	Male
276	Yes, I am the person with ataxia			Yes	Yes	Inherited cerebellar ataxia		Yes, I have a genetic confirmation of my diagnosis e.g. spinocerebellar ataxia type 1 (SCA1) [Please specify in the box below]		30–59	Female
277	Yes, I am the person with ataxia			Yes	Yes	Other [Please specify in the box below]	Sando	Yes, I have a genetic confirmation of my diagnosis e.g. spinocerebellar ataxia type 1 (SCA1) [Please specify in the box below]		30–59	Female
278	Yes, I am the person with ataxia			Yes	Yes	Other [Please specify in the box below]	CA from long ago brain abscess	Yes, I have other confirmation of my diagnosis e.g. gluten ataxia [Please specify in the box below]	cerebellum ataxia	60–80	Female
[truncated: 18 more columns]

## Sheet: Italy clean data
Respondent ID	Question 1: I confirm that I am (or the person I am completing this survey on behalf of is) aged 16 years or over, live(s) in Italy and wish(es) to proceed with this survey . Please check one:	Question 2: Please indicate whether you are the person living with ataxia or a person completing the survey on their behalf and representing patient’s view. Please check one:	Question 3: Have you or the person you are completing the survey on behalf of been diagnosed with ataxia by a healthcare professional? Please check one:	Question 4: What is your age? Please check one	Question 5: Which of the following best describes your gender? Please check one:	Question 11: Which healthcare professional is currently treating you for ataxia? Please check one:		Question 12:Which ataxia do you have? Please check one:		Question 15: Has your specific diagnosis of ataxia been confirmed e.g. through genetic testing? Please check one:		Question 23: Who was the Neurologist you were referred to ?: Please mark the answer :		Questions 24: How many of the following types of appointments did you attend in the past year? Please check one p/line											Question 25: Have you ever been referred to/seen c/o specialist ataxia centres ( Florence, Messina, Milan, Naples, Siena, Rome, Turin)? Please check one	Question 26: Before being referred to the specialist ataxia centre, have you been referred / seen as a patient in a general neurology clinic (non-specialist clinic) for your ataxia?		Question 28: Who referred you? Please check one		Question 29: If you have previously attended other neurological clinics for your ataxia , before attending a specialist ataxia centre, do you feel the care received at the specialist ataxia centre is better then the one previously received?Please check one:	Question 30: Please compare your experience at the specialist ataxia centre with the general neurology clinic one, by ticking one box per row for each of the following statements								Question 31: If you are no longer receive care at a specialist ataxia centre, why? Please check one				Question 36: If you have never been referred to/seen at a specialist ataxia centre, why is this? Please check one.			Question 39: Have you ever been examined by a multidisciplinary team, also including the hospital where there is no specialist ataxia centre? Please mark the answer	Question 40: Who referred you to the multidisciplinary team? Please mark the answer
	Response	Response	Response	Response	Response	Response	Please enter your response here	Response	Please enter your response here	Response	Please enter your response here	Response	Please enter your response here	General practitioner	Hospital outpatient clinic visits with a Neurologist (not at a specialist ataxia centre)	Specialist ataxia centre visits	Hospital inpatient stays: how many times	Hospital inpatient stays: how many nights	Accident & Emergency visits	Physiotherapist appointments	Speech and language therapist appointments	Occupational therapist appointments	Other consultant specialists (e.g. an ophthalmologist or an ear, nose and throat specialist)Please specify the consultant in the box below	Please enter your answer here	Response	Response	Month/Year	Response	Please enter your answer here	Response	A good understanding of your condition	Makes you able to cope better with your condition	Gives practical advice about how to live better with your condition	Provides medical advice on the management of your symptoms	Coordinating onward referral to specialists	Offers to participate in research	Help with benefits	Improved communication between health and social care professionals about my needs	Response	Please enter your answer	Month/Year	Please enter your answer	Response	Please enter your answer	Please enter your answer	Response	Response	Please enter your answer	Month/Year
2	YES	No, I complete the survey on behalf of the patient	Yes	16-29	Man	Neurologist at a specialist ataxia centre		Friedreich’s ataxia		Yes, I have a genetic confirmation of my diagnosis e.g. Friedreich’s ataxia [Please specify in the box below]		Unsure		1		1	1	5	0	0	0		0		Yes, I currently receive care at a specialist ataxia centre	Yes		Unsure		Yes	Very much better at the specialist ataxia centre	Very much better at the specialist ataxia centre	Very much better at the specialist ataxia centre	Very much better at the specialist ataxia centre	Very much better at the specialist ataxia centre	Very much better at the specialist ataxia centre	Very much better at the specialist ataxia centre	Very much better at the specialist ataxia centre
3	YES	No, I complete the survey on behalf of the patient	Yes	30-59	Man	General practitioner (GP)		Friedreich’s ataxia		Yes, I have a genetic confirmation of my diagnosis e.g. Friedreich’s ataxia [Please specify in the box below]		Neurologist in a general neurology clinic (not at a specialist ataxia centre)		2					1						Yes, I was seen at a specialist ataxia centre but no longer receive care there	No		General practitioner (GP)		N/A									Did not find it useful				The specialist ataxia centre is too far away for me			No (please proceed to question 44)
4	YES	Yes, I am the ataxic patient	Yes	30-59	Man	Neurologist at a specialist ataxia centre
5	YES	Yes, I am the ataxic patient	Yes	30-59	Woman	Neurologist at a specialist ataxia centre		Friedreich’s ataxia		Yes, I have a genetic confirmation of my diagnosis e.g. Friedreich’s ataxia [Please specify in the box below]
6	YES	No, I complete the survey on behalf of the patient	Yes	30-59	Man	Neurologist at a specialist ataxia centre		Other [Please specify in the box below]	XANTHOMATOSIS CEREBROTENDINEUS	Yes, I have a genetic confirmation of my diagnosis e.g. Friedreich’s ataxia [Please specify in the box below]		Neurologist in a general neurology clinic (not at a specialist ataxia centre)		1	1	1	0	0	0	10	0	0	0		Yes, I currently receive care at a specialist ataxia centre	Yes	03/2017	Hospital Neurologist		Yes	Better at the specialist ataxia centre	Better at the specialist ataxia centre	Better at the specialist ataxia centre	Better at the specialist ataxia centre	Better at the specialist ataxia centre	Better at the specialist ataxia centre	Neither better nor worse at the specialist ataxia centre	Better at the specialist ataxia centre								Yes	Neurologist in a general neurology clinic (non-specialist service)		2017
7	YES	Yes, I am the ataxic patient	Yes	30-59	Man	Neurologist at a specialist ataxia centre		Other [Please specify in the box below]	Cerebellar ataxia with ocular motor apraxia type1	Yes, I have a genetic confirmation of my diagnosis e.g. Friedreich’s ataxia [Please specify in the box below]		A specialist in ataxia centre		0	0	4	1	7	0	0	0		0		Yes, I currently receive care at a specialist ataxia centre	No	2007		On my own	No	Very much better at the specialist ataxia centre	Very much better at the specialist ataxia centre	Very much better at the specialist ataxia centre	Very much better at the specialist ataxia centre	Very much better at the specialist ataxia centre	Very much better at the specialist ataxia centre	Very much better at the specialist ataxia centre	Very much better at the specialist ataxia centre	Transport problems		2016		The specialist ataxia centre is too far away for me			No (please proceed to question 44
8	YES	Yes, I am the ataxic patient	Yes	30-59	Man	Neurologist at a specialist ataxia centre		Other [Please specify in the box below]		Yes, I have other confirmation of my diagnosis e.g. celiac disease [Please specify in the box below]
9	YES	Yes, I am the ataxic patient	Yes	60-80	Woman	Neurologist at a specialist ataxia centre	Besta Institute /Milan	Cerebellar ataxia (unknown cause and not identified by genetic testing)		Unsure		Neurologist in a general neurology clinic (not at a specialist ataxia centre)	NIGUARDA HOSPITAL /MILAN			0	0	0	0	2	3	6	1		Yes, I currently receive care at a specialist ataxia centre	Yes	24/06/2008	Unsure	a cousin, perhaps	Yes	Better at the specialist ataxia centre Better at the specialist ataxia centre	Better at the specialist ataxia centre	Better at the specialist ataxia centre						Other (Please specify in the box below)	I AM DISAPPOINTED WITH THE ANSWERS FROM THE SPECIALISTS		Volunteer association car			family car	Yes	Neurologist in a general neurology clinic (non-specialist service)	The Physiatrist	2017
10	YES	No, I complete the survey on behalf of the patient	Yes	80	Man	Neurologist in a general neurology clinic (not at a specialist ataxia centre)		Cerebellar ataxia (unknown cause and not identified by genetic testing)		Yes, I have other confirmation of my diagnosis e.g.celiac disease (Please specify in the box below)		Other (Please specify in the box below)	Rare disease Neurologist			2				50			14		No (please proceed to question 36)																		Other (Please below specify )	The neurologist at Besta Institute/Milan collaborates with the specialist ataxia centre but he dind't consider it useful to send the patient to his colleagues		No (please proceed to question 44)
11	YES	No, I complete the survey on behalf of the patient	Yes	16-29	Man	Neurologist at a specialist ataxia centre		Other [Please specify in the box below]	Pig Q gene	Yes, I have a genetic confirmation of my diagnosis e.g. Friedreich’s ataxia [Please specify in the box below]
12	YES	Yes, I am the ataxic patient	Yes	60-80	Woman	Neurologist at a specialist ataxia centre		Not known			I'm waiting for results of genetic testing	A specialist in ataxia centre		4		2	1	13		30	10			Ophthalmologist	Yes, I currently receive care at a specialist ataxia centre	No	February 2020		On my own	No	Very much better at the specialist ataxia centre	Very much better at the specialist ataxia centre	Very much better at the specialist ataxia centre	Very much better at the specialist ataxia centre	Neither better nor worse at the specialist ataxia centre	Neither better nor worse at the specialist ataxia centre	Neither better nor worse at the specialist ataxia centre	Neither better nor worse at the specialist ataxia centre					N/A
13	YES	Yes, I am the ataxic patient	Yes	30-59	Man	General practitioner (GP)		Inherited cerebellar ataxia (SCAs e.g. SCA1, SCA2, SCA3, etc.)		Yes, I have a genetic confirmation of my diagnosis e.g. Friedreich’s ataxia [Please specify in the box below]		A specialist in ataxia centre		0		0		0	2	6	6	0	1	Speech and language therapist	Yes, I currently receive care at a specialist ataxia centre	Yes	2019		On my own c/o BESTA Institute/Milan , Molinette's centre was not good	Yes	Very much better at the specialist ataxia centre	Neither better nor worse at the specialist ataxia centre	Neither better nor worse at the specialist ataxia centre	Neither better nor worse at the specialist ataxia centre	Neither better nor worse at the specialist ataxia centre	Better at the specialist ataxia centre	Neither better nor worse at the specialist ataxia centre	Neither better nor worse at the specialist ataxia centre	Transport problems		2019		Other (Please below specify )	Covid arrived immediately after the diagnosis		No (please proceed to question 44)
14	YES	Yes, I am the ataxic patient	Yes	30-59	Woman	Neurologist at a specialist ataxia centre		Other [Please specify in the box below]	Holmes	Yes, I have a genetic confirmation of my diagnosis e.g. Friedreich’s ataxia [Please specify in the box below]		A specialist in ataxia centre		0	0	0	0	0	0	0	0	0	4		Yes, I currently receive care at a specialist ataxia centre	No		Another primary care professional		Yes											2019					No (please proceed to question 44)
16	YES	Yes, I am the ataxic patient	Yes	30-59	Woman	Neurologist at a specialist ataxia centre			SARA	Yes, I have other confirmation of my diagnosis e.g.celiac disease [Please specify in the box below]		A specialist in ataxia centre	PROF CASALI	0	0	2	0	0	0	3	1	0	0	Physiotherapist 3 times p/ week and Speech and language therapist once p/week	Yes, I currently receive care at a specialist ataxia centre	No		Hospital neurologist		Yes	Very much better at the specialist ataxia centre	Neither better nor worse at the specialist ataxia centre	Neither better nor worse at the specialist ataxia centre	Very much better at the specialist ataxia centre	Neither better nor worse at the specialist ataxia centre	Better at the specialist ataxia centre	Neither better nor worse at the specialist ataxia centre	Better at the specialist ataxia centre	Transport problems	LATINA IS FAR FROM ROME						No (please proceed to question 44)
17	YES	Yes, I am the ataxic patient	Yes	30-59	Man	Neurologist in a general neurology clinic (not at a specialist ataxia centre)		Inherited cerebellar ataxia (SCAs e.g. SCA1, SCA2, SCA3, etc.)	SCA28	Yes, I have a genetic confirmation of my diagnosis e.g. Friedreich’s ataxia [Please specify in the box below]	SCA28 defined by genetic testing on 2016	Neurologist in a general neurology clinic (not at a specialist ataxia centre)		0	2	0	0	0	0	0	0	0	0		Yes, I was seen at a specialist ataxia centre but no longer receive care there	Yes	2003 and 2016	Hospital neurologist		No	Neither better nor worse at the specialist ataxia centre	Neither better nor worse at the specialist ataxia centre	Neither better nor worse at the specialist ataxia centre	Neither better nor worse at the specialist ataxia centre	Neither better nor worse at the specialist ataxia centre	Neither better nor worse at the specialist ataxia centre	Neither better nor worse at the specialist ataxia centre	Neither better nor worse at the specialist ataxia centre	Equal care locally	C/O Besta Institute/Milan they told me that at Ferrara hospital they can take care of me. At Besta they couldn't do nothing more	2016					No (please proceed to question 44)
18	YES	Yes, I am the ataxic patient	Yes	30-59	Woman	Neurologist at a specialist ataxia centre		Other [Please specify in the box below]	Ataxia due to Stiffness	No		Unsure		0	0	0	0		0	50	0	0	1	Ophthalmologist	Yes, I currently receive care at a specialist ataxia centre	No	May 2005		I went on my own	No	Better at the specialist ataxia centre	Better at the specialist ataxia centre	Better at the specialist ataxia centre	Better at the specialist ataxia centre	Better at the specialist ataxia centre	Better at the specialist ataxia centre	Better at the specialist ataxia centre	Better at the specialist ataxia centre		I am still followed up	I am still followed up		N/A			No (please proceed to question 44)
19	YES	Yes, I am the ataxic patient	Yes	30-59	Woman	Neurologist at a specialist ataxia centre
20	YES	Yes, I am the ataxic patient	Yes	30-59	Woman	Neurologist at a specialist ataxia centre			Ataxia due to Stiffness	No		A specialist in ataxia centre				1									Yes, I currently receive care at a specialist ataxia centre	No	01/2003		by myself		Better at the specialist ataxia centre	Better at the specialist ataxia centre	Better at the specialist ataxia centre	Better at the specialist ataxia centre	Better at the specialist ataxia centre	Better at the specialist ataxia centre	Better at the specialist ataxia centre	Better at the specialist ataxia centre								No (please proceed to question 44)
21	YES	Yes, I am the ataxic patient	Yes	30-59	Woman	Neurologist at a specialist ataxia centre			Ataxia due to Stiffness	No			Child neuropsychiatrist			1									Yes, I currently receive care at a specialist ataxia centre	No			by myself	Unsure	Better at the specialist ataxia centre	Better at the specialist ataxia centre	Better at the specialist ataxia centre	Better at the specialist ataxia centre	Better at the specialist ataxia centre	Better at the specialist ataxia centre	Neither better nor worse at the specialist ataxia centre	Neither better nor worse at the specialist ataxia centre	Transport problems		09/2018		The specialist ataxia centre is too far away for me			Unsure (please proceed to question 44)
22	YES	Yes, I am the ataxic patient	Yes	30-59	Man	Neurologist at a specialist ataxia centre		Episodic ataxia		Yes, I have a genetic confirmation of my diagnosis e.g. Friedreich’s ataxia [Please specify in the box below]
23	YES	Yes, I am the ataxic patient	Yes	30-59	Woman	Unsure		Friedreich’s ataxia		Yes, I have a genetic confirmation of my diagnosis e.g. Friedreich’s ataxia [Please specify in the box below]	Genetic testing
25	YES	Yes, I am the ataxic patient	Yes	30-59	Woman	Neurologist at a specialist ataxia centre		Friedreich’s ataxia		Yes, I have a genetic confirmation of my diagnosis e.g. Friedreich’s ataxia [Please specify in the box below]
26	YES	Yes, I am the ataxic patient	Yes	30-59	Woman	Neurologist in a general neurology clinic (not at a specialist ataxia centre)		Friedreich’s ataxia		Yes, I have a genetic confirmation of my diagnosis e.g. Friedreich’s ataxia [Please specify in the box below]		Neurologist in a general neurology clinic (not at a specialist ataxia centre)			1								1		Yes, I was seen at a specialist ataxia centre but no longer receive care there	Yes	07/2000	Hospital neurologist		N/A	Neither better nor worse at the specialist ataxia centre	Neither better nor worse at the specialist ataxia centre	Neither better nor worse at the specialist ataxia centre	Neither better nor worse at the specialist ataxia centre	Neither better nor worse at the specialist ataxia centre	Neither better nor worse at the specialist ataxia centre	Neither better nor worse at the specialist ataxia centre	Neither better nor worse at the specialist ataxia centre	Equal care locally		07/2000		N/A			No (please proceed to question 44)
27	YES	No, I complete the survey on behalf of the patient	Yes	30-59	Woman	Neurologist at a specialist ataxia centre		Friedreich’s ataxia		Yes, I have a genetic confirmation of my diagnosis e.g. Friedreich’s ataxia [Please specify in the box below]		A specialist in ataxia centre													Yes, I currently receive care at a specialist ataxia centre	Yes	1992	Hospital neurologist		Yes	Very much better at the specialist ataxia centre	Very much better at the specialist ataxia centre	Very much better at the specialist ataxia centre	Very much better at the specialist ataxia centre	Very much better at the specialist ataxia centre	Very much better at the specialist ataxia centre	Very much better at the specialist ataxia centre	Very much better at the specialist ataxia centre		I am still followed up						Yes	Neurologist in a specialist ataxia centre		1992
28	YES	Yes, I am the ataxic patient	Yes	30-59	Man	Neurologist at a specialist ataxia centre			Inherited cerebellar ataxia SCA		Yes I got my diagnosis by genetic testing	A specialist in ataxia centre		0	1	1	2	0	0	0	0	0	0		Yes, I currently receive care at a specialist ataxia centre	Yes	2015	Hospital neurologist		Yes	Very much better at the specialist ataxia centre	Very much better at the specialist ataxia centre	Very much better at the specialist ataxia centre	Very much better at the specialist ataxia centre	Very much better at the specialist ataxia centre	Very much better at the specialist ataxia centre		Very much better at the specialist ataxia centre	Other (Please specify in the box below)	I am followed up by MD Musumeci University polyclinic/Messina			Other (Please below specify )	Yes I am followed up in a specialist ataxia centre		Yes	Neurologist in a specialist ataxia centre		2019
29	YES	Yes, I am the ataxic patient	Yes	30-59	Woman	Neurologist at a specialist ataxia centre		Friedreich’s ataxia		Yes, I have a genetic confirmation of my diagnosis e.g. Friedreich’s ataxia [Please specify in the box below]
30	YES	No, I complete the survey on behalf of the patient	Yes	60-80	Woman	General practitioner (GP)		Cerebellar ataxia (unknown cause and not identified by genetic testing)		Yes, I have a genetic confirmation of my diagnosis e.g. Friedreich’s ataxia [Please specify in the box below]		A specialist in ataxia centre													No (please proceed to question 36)																		A referral was not offered			No (please proceed to question 44)
31	YES	Yes, I am the ataxic patient	Yes	30-59	Woman	Neurologist at a specialist ataxia centre		Friedreich’s ataxia		Yes, I have a genetic confirmation of my diagnosis e.g. Friedreich’s ataxia [Please specify in the box below]		A specialist in ataxia centre		spino		2	1	1							Yes, I currently receive care at a specialist ataxia centre	No	02/2013		voluntarily for RG283 testing	No	Very much better at the specialist ataxia centre	Very much better at the specialist ataxia centre	Very much better at the specialist ataxia centre	Very much better at the specialist ataxia centre	Very much better at the specialist ataxia centre	Very much better at the specialist ataxia centre	Very much better at the specialist ataxia centre	Very much better at the specialist ataxia centre								Yes	Neurologist in a general neurology clinic (non-specialist service)		02/2013
32	YES	Yes, I am the ataxic patient	Yes	60-80	Woman	Other [Please specify in the box below]	AFFILIATED REHABILITATION CENTRE NEUROLOGIST	Friedreich’s ataxia		Yes, I have a genetic confirmation of my diagnosis e.g. Friedreich’s ataxia [Please specify in the box below]		A specialist in ataxia centre		4	0	0	1	30	0	50	50	0	5	Physiatrist 120 appointments - speech and language therapist 90 -urologist	Yes, I was seen at a specialist ataxia centre but no longer receive care there	No	1985	Another primary care professional	Psychiatrist colleague	N/A	Better at the specialist ataxia centre	Worse at the specialist ataxia centre Worse at the specialist ataxia centre	Worse at the specialist ataxia centre	Worse at the specialist ataxia centre	Worse at the specialist ataxia centre	Better at the specialist ataxia centre	Worse at the specialist ataxia centre	Worse at the specialist ataxia centre	Other (Please specify in the box below)	TRANSFER	1990		A referral was not offered			No (please proceed to question 44)	Other (Please specify in the box below)	AISA	2020
33	YES	Yes, I am the ataxic patient	Yes	60-80	Man	Neurologist at a specialist ataxia centre	Neurologist	Inherited cerebellar ataxia (SCAs e.g. SCA1, SCA2, SCA3, etc.)		Yes, I have a genetic confirmation of my diagnosis e.g. Friedreich’s ataxia [Please specify in the box below]	TYPE 16	A specialist in ataxia centre							1						Yes, I was seen at a specialist ataxia centre but no longer receive care there	No	12/1999	General practitioner (GP)		No	Very much better at the specialist ataxia centre	Very much better at the specialist ataxia centre	Very much better at the specialist ataxia centre	Very much better at the specialist ataxia centre	Very much better at the specialist ataxia centre	Very much better at the specialist ataxia centre	Very much better at the specialist ataxia centre	Very much better at the specialist ataxia centre	Transport problems	far from the centre- Transport problems	14/03/2019	Car	The specialist ataxia centre is too far away for me	too far	I never went	Yes	Neurologist in a specialist ataxia centre	Ataxia centre Neurologist
34	YES	No, I complete the survey on behalf of the patient	Yes	60-80	Man	Neurologist at a specialist ataxia centre		Other [Please specify in the box below]	genetic ataxia POLRA3	Yes, I have a genetic confirmation of my diagnosis e.g. Friedreich’s ataxia [Please specify in the box below]	POLRA3	A specialist in ataxia centre				0	1	6	1	40	0	0	1	Angiologist	Yes, I currently receive care at a specialist ataxia centre	No	1979	General practitioner (GP)		N/A	Very much better at the specialist ataxia centre	Very much better at the specialist ataxia centre	Very much better at the specialist ataxia centre	Very much better at the specialist ataxia centre	Very much better at the specialist ataxia centre	Very much better at the specialist ataxia centre	Neither better nor worse at the specialist ataxia centre	Neither better nor worse at the specialist ataxia centre			2019		N/A			No (please proceed to question 44)
35	YES	No, I complete the survey on behalf of the patient	Yes	30-59	Man	Neurologist at a specialist ataxia centre	GP and Neurologist too	Friedreich’s ataxia		Yes, I have a genetic confirmation of my diagnosis e.g. Friedreich’s ataxia [Please specify in the box below]		Neurologist in a general neurology clinic (not at a specialist ataxia centre)												Due to COVID no neurological appointment	Yes, I currently receive care at a specialist ataxia centre	Yes	1985	Hospital neurologist	GP, first and then Hospital neurologist	Yes	Very much better at the specialist ataxia centre	Very much better at the specialist ataxia centre	Very much better at the specialist ataxia centre	Very much better at the specialist ataxia centre	Very much better at the specialist ataxia centre	Very much better at the specialist ataxia centre	Neither better nor worse at the specialist ataxia centre	Neither better nor worse at the specialist ataxia centre		WE'LL COME BACK TO Besta Institute/Milan but we spoke by phone				Once p/year c/o Besta Institute/Milan		Yes	Other (Please specify in the box below)	Heart Pb cardiac and transfusions	2013 / 2014
36	YES	Yes, I am the ataxic patient	Yes	16-29	Woman	Neurologist at a specialist ataxia centre		Friedreich’s ataxia		Yes, I have a genetic confirmation of my diagnosis e.g. Friedreich’s ataxia [Please specify in the box below]	Friedreich’s ataxia	A specialist in ataxia centre		0	0	1	0	0	0	0	1	0	1	Cardiologist	Yes, I currently receive care at a specialist ataxia centre	Unsure		Unsure		Yes	Better at the specialist ataxia centre	Neither better nor worse at the specialist ataxia centre	Neither better nor worse at the specialist ataxia centre	Neither better nor worse at the specialist ataxia centre	Better at the specialist ataxia centre	Better at the specialist ataxia centre	Neither better nor worse at the specialist ataxia centre	Better at the specialist ataxia centre					N/A			Unsure (please proceed to question 44)
37	YES	Yes, I am the ataxic patient	Yes	30-59	Man	Neurologist at a specialist ataxia centre		Cerebellar ataxia (unknown cause and not identified by genetic testing)		No		A specialist in ataxia centre				3				10		3			No (please proceed to question 36)																		A referral was not offered			No (please proceed to question 44)
38	YES	Yes, I am the ataxic patient	Yes	30-59	Woman	Neurologist at a specialist ataxia centre		Friedreich’s ataxia		Yes, I have a genetic confirmation of my diagnosis e.g. Friedreich’s ataxia [Please specify in the box below]	Yes Friedreich’s ataxia	Neurologist in a general neurology clinic (not at a specialist ataxia centre)		0	0	1	0	0	0	1	0	0	1	Orthopedist	Yes, I currently receive care at a specialist ataxia centre	Yes	1999/2000	Another primary care professional	Orthopedist	Yes	Better at the specialist ataxia centre	Better at the specialist ataxia centre	Better at the specialist ataxia centre	Better at the specialist ataxia centre	Neither better nor worse at the specialist ataxia centre	Neither better nor worse at the specialist ataxia centre	Neither better nor worse at the specialist ataxia centre	Better at the specialist ataxia centre		I am still followed up at specialist ataxia centre						No (please proceed to question 44)
40	YES	Yes, I am the ataxic patient	Yes	30-59	Woman	Neurologist in a general neurology clinic (not at a specialist ataxia centre)		Inherited cerebellar ataxia (SCAs e.g. SCA1, SCA2, SCA3, etc.)		Yes, I have a genetic confirmation of my diagnosis e.g. Friedreich’s ataxia [Please specify in the box below]			I voluntary went with my brother c/o Besta Institute/Milan as our mother died 20 years earlier due to spinocerebellar ataxia sca1	2			0	0	0	4	2			I attend a daily association and there twice p/week physiotherapy with a U.I.L.D.M. physiotherapist and one p/month speech and language therapy	Yes, I was seen at a specialist ataxia centre but no longer receive care there	No	2007		voluntarily	N/A										I attend a non-ataxia specialist daily association but I am well followed up and they well understand my condition	2009		Unsure			Yes	Neurologist in a general neurology clinic (non-specialist service)		2019
41	YES	Yes, I am the ataxic patient	Yes	16-29	Woman	General practitioner (GP)		Friedreich’s ataxia		Yes, I have a genetic confirmation of my diagnosis e.g. Friedreich’s ataxia [Please specify in the box below]
42	YES	Yes, I am the ataxic patient	Yes	60-80	Man	Neurologist at a specialist ataxia centre
43	YES	Yes, I am the ataxic patient	Yes	16-29	Woman	Neurologist at a specialist ataxia centre		Friedreich’s ataxia		Yes, I have a genetic confirmation of my diagnosis e.g. Friedreich’s ataxia [Please specify in the box below]		Unsure		1	1	1	1	27	0	1	0	I don't know			Yes, I currently receive care at a specialist ataxia centre	No		Another primary care professional		Yes	Better at the specialist ataxia centre	Better at the specialist ataxia centre	Very much better at the specialist ataxia centre	Better at the specialist ataxia centre	Neither better nor worse at the specialist ataxia centre	Better at the specialist ataxia centre	Neither better nor worse at the specialist ataxia centre	Better at the specialist ataxia centre								Yes	Other (Please specify in the box below)	physiotherapist
44	YES	Yes, I am the ataxic patient	Yes	30-59	Woman	Neurologist at a specialist ataxia centre		Friedreich’s ataxia		Yes, I have a genetic confirmation of my diagnosis e.g. Friedreich’s ataxia [Please specify in the box below]		A specialist in ataxia centre				0									Yes, I currently receive care at a specialist ataxia centre	No	2000	Unsure		No	Very much better at the specialist ataxia centre	Very much better at the specialist ataxia centre	Very much better at the specialist ataxia centre	Very much better at the specialist ataxia centre	Very much better at the specialist ataxia centre	Very much better at the specialist ataxia centre	Better at the specialist ataxia centre	Neither better nor worse at the specialist ataxia centre			2019					No (please proceed to question 44)
45	YES	Yes, I am the ataxic patient	Yes	16-29	Woman	Neurologist at a specialist ataxia centre		Friedreich’s ataxia		Yes, I have a genetic confirmation of my diagnosis e.g. Friedreich’s ataxia [Please specify in the box below]		A specialist in ataxia centre		0	0	1	0	0	0	10	1	10	3		No (please proceed to question 36)																		I don't want to be referred			Yes	Neurologist in a general neurology clinic (non-specialist service)		2019
46	YES	Yes, I am the ataxic patient	Yes	30-59	Man	Neurologist at a specialist ataxia centre		Friedreich’s ataxia		Yes, I have a genetic confirmation of my diagnosis e.g. Friedreich’s ataxia [Please specify in the box below]		Neurologist in a general neurology clinic (not at a specialist ataxia centre)		2	2	2	0	0	0	2	2				Yes, I currently receive care at a specialist ataxia centre	Yes		Hospital neurologist		No	Very much better at the specialist ataxia centre	Very much better at the specialist ataxia centre	Very much better at the specialist ataxia centre	Very much better at the specialist ataxia centre	Very much better at the specialist ataxia centre	Very much better at the specialist ataxia centre	Better at the specialist ataxia centre	Very much better at the specialist ataxia centre	Unsure				Current level of care is sufficient			Yes	Neurologist in a general neurology clinic (non-specialist service)
47	YES	Yes, I am the ataxic patient	Yes	30-59	Man	Neurologist at a specialist ataxia centre		Friedreich’s ataxia		Yes, I have a genetic confirmation of my diagnosis e.g. Friedreich’s ataxia [Please specify in the box below]		Neurologist in a general neurology clinic (not at a specialist ataxia centre)		1	1	0	0	0	0	30	4	0	1		Yes, I currently receive care at a specialist ataxia centre	Yes	2007	Hospital neurologist		Yes	Better at the specialist ataxia centre	Better at the specialist ataxia centre	Better at the specialist ataxia centre	Neither better nor worse at the specialist ataxia centre		Better at the specialist ataxia centre	Neither better nor worse at the specialist ataxia centre	Neither better nor worse at the specialist ataxia centre
48	YES	Yes, I am the ataxic patient	Yes	30-59	Man	Neurologist at a specialist ataxia centre		Inherited cerebellar ataxia (SCAs e.g. SCA1, SCA2, SCA3, etc.)		No		Neurologist in a general neurology clinic (not at a specialist ataxia centre)		0	0	1	0	0	2	40	0	0	2	Urologist e Neurologist epilepsy specialist	No (please proceed to question 36)																		A referral was not offered			No (please proceed to question 44)
50	YES		Yes	16-29	Woman	Neurologist at a specialist ataxia centre		Cerebellar ataxia (unknown cause and not identified by genetic testing)		Yes, I have a genetic confirmation of my diagnosis e.g. Friedreich’s ataxia [Please specify in the box below]
52	YES	Yes, I am the ataxic patient	Yes	30-59	Woman	Neurologist in a general neurology clinic (not at a specialist ataxia centre)			Aved	Yes, I have a genetic confirmation of my diagnosis e.g. Friedreich’s ataxia [Please specify in the box below]		A specialist in ataxia centre													Yes, I was seen at a specialist ataxia centre but no longer receive care there	Yes			a friend	Yes																No (please proceed to question 44)	Neurologist in a general neurology clinic (non-specialist service)
53	YES	Yes, I am the ataxic patient	Yes	30-59	Man	Neurologist at a specialist ataxia centre		Friedreich’s ataxia		Yes, I have a genetic confirmation of my diagnosis e.g. Friedreich’s ataxia [Please specify in the box below]	Dna screening	A specialist in ataxia centre		0	0	1	0	0	0	I don't know	0	0	2	Physiotherapy 3 times p/week	Yes, I currently receive care at a specialist ataxia centre	Yes	04/2016	Hospital neurologist		Yes	Better at the specialist ataxia centre	Better at the specialist ataxia centre	Very much better at the specialist ataxia centre	Very much better at the specialist ataxia centre	Better at the specialist ataxia centre	Very much better at the specialist ataxia centre	Very much better at the specialist ataxia centre	Better at the specialist ataxia centre								Yes	Neurologist in a general neurology clinic (non-specialist service)
54	YES	No, I complete the survey on behalf of the patient	Yes	60-80	Man	General practitioner (GP)						Neurologist in a general neurology clinic (not at a specialist ataxia centre)		1	1	0	0	0	0	2	0	0	1	Ophthalmologist	Yes, I was seen at a specialist ataxia centre but no longer receive care there	Yes	07/2011	Hospital neurologist		No	Better at the specialist ataxia centre	Better at the specialist ataxia centre	Very much better at the specialist ataxia centre	Better at the specialist ataxia centre	Better at the specialist ataxia centre	Neither better nor worse at the specialist ataxia centre	Very much better at the specialist ataxia centre	Very much better at the specialist ataxia centre	Transport problems		4/2016		N/A			Yes	Neurologist in a specialist ataxia centre		2020
55	YES	Yes, I am the ataxic patient	Yes	30-59	Man	Neurologist at a specialist ataxia centre		Inherited cerebellar ataxia (SCAs e.g. SCA1, SCA2, SCA3, etc.)		Yes, I have other confirmation of my diagnosis (e.g.celiac disease)		Neurologist in a general neurology clinic (not at a specialist ataxia centre)				1									Yes, I currently receive care at a specialist ataxia centre	Yes	2008		Theleton operator	Yes																	Neurologist in a specialist ataxia centre
56	YES	Yes, I am the ataxic patient	Yes	30-59	Woman	Other [Please specify in the box below]	None	Not known		No	My ataxa type is still unknown	A specialist in ataxia centre	Before meeting the neuro-specialist I have been everywhere for 7 years	0	0	2	0	0	0	0	0	0	1	Ophthalmologist	Yes, I currently receive care at a specialist ataxia centre	Yes	several times from 2000 till 2007	Hospital neurologist		Unsure	Neither better nor worse at the specialist ataxia centre	Neither better nor worse at the specialist ataxia centre	Better at the specialist ataxia centre	Better at the specialist ataxia centre	Neither better nor worse at the specialist ataxia centre	Neither better nor worse at the specialist ataxia centre	Neither better nor worse at the specialist ataxia centre	Neither better nor worse at the specialist ataxia centre	Unsure				N/A			No (please proceed to question 44)
57	YES	Yes, I am the ataxic patient	Yes	30-59	Man	Neurologist at a specialist ataxia centre		Friedreich’s ataxia		Yes, I have a genetic confirmation of my diagnosis e.g. Friedreich’s ataxia [Please specify in the box below]		Neurologist in a general neurology clinic (not at a specialist ataxia centre)				1			0	50	0	5	2	Ophthalmologist	Yes, I currently receive care at a specialist ataxia centre	No	september 1987	General practitioner (GP)		No	Very much better at the specialist ataxia centre	Very much better at the specialist ataxia centre	Very much better at the specialist ataxia centre	Very much better at the specialist ataxia centre	Very much better at the specialist ataxia centre	Very much better at the specialist ataxia centre	Better at the specialist ataxia centre	Better at the specialist ataxia centre								Yes	Other (Please specify in the box below)	Partner	september 2013
58	YES	Yes, I am the ataxic patient	Yes	60-80	Man	Neurologist at a specialist ataxia centre		Other [Please specify in the box below]	Cerebellar ataxia identified on 2018 by genetic testing SCAR8	Yes, I have a genetic confirmation of my diagnosis e.g. Friedreich’s ataxia [Please specify in the box below]	Cerebellar ataxia identified on 2018 by genetic testing SCAR8
59	YES	No, I complete the survey on behalf of the patient	Yes	16-29	Man	Neurologist at a specialist ataxia centre		Friedreich’s ataxia		Yes, I have a genetic confirmation of my diagnosis e.g. Friedreich’s ataxia [Please specify in the box below]		A specialist in ataxia centre		0	1	2				50			1		Yes, I currently receive care at a specialist ataxia centre	Yes	No information from the Hospital diagnosing my ataxia, I found it by myself		Nobody. I had to get info on my own	No	Very much better at the specialist ataxia centre	Neither better nor worse at the specialist ataxia centre	Very much better at the specialist ataxia centre	Better at the specialist ataxia centre	Neither better nor worse at the specialist ataxia centre	Neither better nor worse at the specialist ataxia centre	Molto Worse at the specialist ataxia centre	Neither better nor worse at the specialist ataxia centre								No (please proceed to question 44)
60	YES	Yes, I am the ataxic patient	Yes	60-80	Woman	Neurologist in a general neurology clinic (not at a specialist ataxia centre)			Secondary acquired ataxia	No		Neurologist in a general neurology clinic (not at a specialist ataxia centre)					1
61	YES	Yes, I am the ataxic patient	Yes	30-59	Woman	Neurologist in a general neurology clinic (not at a specialist ataxia centre)		Cerebellar ataxia (unknown cause and not identified by genetic testing)		Unsure		Neurologist in a general neurology clinic (not at a specialist ataxia centre)													Yes, I was seen at a specialist ataxia centre but no longer receive care there	Yes		Hospital neurologist		Unsure	Neither better nor worse at the specialist ataxia centre	Neither better nor worse at the specialist ataxia centre	Neither better nor worse at the specialist ataxia centre	Neither better nor worse at the specialist ataxia centre	Neither better nor worse at the specialist ataxia centre	Neither better nor worse at the specialist ataxia centre	Neither better nor worse at the specialist ataxia centre	Neither better nor worse at the specialist ataxia centre	Transport problems		2019					Yes	Neurologist in a general neurology clinic (non-specialist service)
62	YES	Yes, I am the ataxic patient	Yes	30-59	Man	Neurologist at a specialist ataxia centre		Inherited cerebellar ataxia (SCAs e.g. SCA1, SCA2, SCA3, etc.)		Yes, I have a genetic confirmation of my diagnosis e.g. Friedreich’s ataxia [Please specify in the box below]		A specialist in ataxia centre		2	0	2								I attend a Physiotherapy centre 3 times p/week (abt.6 months p/year)	No (please proceed to question 36)	No																	Current level of care is sufficient			No (please proceed to question 44)
63	YES	Yes, I am the ataxic patient	Yes	30-59	Woman	Neurologist at a specialist ataxia centre		Inherited cerebellar ataxia (SCAs e.g. SCA1, SCA2, SCA3, etc.)		Yes, I have a genetic confirmation of my diagnosis e.g. Friedreich’s ataxia [Please specify in the box below]	genetic testing for sca2
64	YES	Yes, I am the ataxic patient	Yes	60-80	Woman	Neurologist at a specialist ataxia centre		Other [Please specify in the box below]	bi-lateral ( CANVAS )	Yes, I have a genetic confirmation of my diagnosis e.g. Friedreich’s ataxia [Please specify in the box below]			MD Mariotti	0	0	1	0	0	1	30	6	0	2	Psychiatrist	Yes, I currently receive care at a specialist ataxia centre	No	2005/2006	Another primary care professional	Physiatrist	No	Neither better nor worse at the specialist ataxia centre	Neither better nor worse at the specialist ataxia centre	Neither better nor worse at the specialist ataxia centre	Neither better nor worse at the specialist ataxia centre	Better at the specialist ataxia centre	Better at the specialist ataxia centre		Neither better nor worse at the specialist ataxia centre		I am still occasionally followed up						Yes	Neurologist in a general neurology clinic (non-specialist service)	and Physiatrist too	on 2005 and on 2016
65	YES	Yes, I am the ataxic patient	Yes	60-80	Man	Neurologist at a specialist ataxia centre	MD Olimpia Musumeci /Messina	Inherited cerebellar ataxia (SCAs e.g. SCA1, SCA2, SCA3, etc.)	SCA 2	Yes, I have a genetic confirmation of my diagnosis e.g. Friedreich’s ataxia [Please specify in the box below]	Inherited cerebellar ataxia SCA 2	A specialist in ataxia centre	Catania polyclinic/ neurology			1							1	ear, nose and throat specialist ( doubt: otholits )	Yes, I currently receive care at a specialist ataxia centre	No		Unsure	on my own	Yes	Very much better at the specialist ataxia centre	Better at the specialist ataxia centre	Better at the specialist ataxia centre	Better at the specialist ataxia centre	Better at the specialist ataxia centre	Better at the specialist ataxia centre	Better at the specialist ataxia centre	Better at the specialist ataxia centre	Unsure	During the first years they seem to help, then nothing	I am still followed up but not for a long time as I think I'll die before they find the cure.			Still followed up		Yes	Other (Please specify in the box below)	Myself	When I was 42 years old
66	YES	Yes, I am the ataxic patient	Yes	30-59	Woman	Neurologist in a general neurology clinic (not at a specialist ataxia centre)		Friedreich’s ataxia		Yes, I have a genetic confirmation of my diagnosis e.g. Friedreich’s ataxia [Please specify in the box below]
67	YES	No, I complete the survey on behalf of the patient	Yes	60-80	Man	Neurologist at a specialist ataxia centre		Inherited cerebellar ataxia (SCAs e.g. SCA1, SCA2, SCA3, etc.)		Yes, I have a genetic confirmation of my diagnosis e.g. Friedreich’s ataxia [Please specify in the box below]	Sca 2	Neurologist in a general neurology clinic (not at a specialist ataxia centre)		0	0	0	0	0	0	0	0	0	0		Yes, I currently receive care at a specialist ataxia centre	Yes		Hospital neurologist		N/A	Neither better nor worse at the specialist ataxia centre	Neither better nor worse at the specialist ataxia centre	Neither better nor worse at the specialist ataxia centre	Neither better nor worse at the specialist ataxia centre	Neither better nor worse at the specialist ataxia centre	Neither better nor worse at the specialist ataxia centre	Neither better nor worse at the specialist ataxia centre	Neither better nor worse at the specialist ataxia centre								No (please proceed to question 44)
68	YES	No, I complete the survey on behalf of the patient	Yes		Altro	General practitioner (GP)			ataxia post cerebellar cancer	No		Neurologist in a general neurology clinic (not at a specialist ataxia centre)		0	2	2	0	0	0	12	12	0	2		No (please proceed to question 36)																		A referral was not offered			No (please proceed to question 44)
70	YES	Yes, I am the ataxic patient	Yes	16-29	Woman	Neurologist at a specialist ataxia centre		Friedreich’s ataxia		Yes, I have a genetic confirmation of my diagnosis e.g. Friedreich’s ataxia [Please specify in the box below]	Friedreich’s ataxia
71	YES	Yes, I am the ataxic patient	Yes	60-80	Man	Neurologist at a specialist ataxia centre
72	YES	No, I complete the survey on behalf of the patient	Yes	30-59	Woman	Neurologist in a general neurology clinic (not at a specialist ataxia centre)		Cerebellar ataxia (unknown cause and not identified by genetic testing)		No		Neurologist in a general neurology clinic (not at a specialist ataxia centre)		6	3	0	0	0	0	50	1	1	1		No (please proceed to question 36)																		A referral was not offered			No (please proceed to question 44)
73	YES	Yes, I am the ataxic patient	Yes	30-59	Man	Neurologist at a specialist ataxia centre
75	YES	Yes, I am the ataxic patient	Yes	16-29	Woman	Neurologist at a specialist ataxia centre		Other [Please specify in the box below]	spino ataxia ; c	Yes, I have a genetic confirmation of my diagnosis e.g. Friedreich’s ataxia [Please specify in the box below]		A specialist in ataxia centre		0	0	4	2	5	0	50	50	0	50	Orthoptic rehabilitation	Yes, I currently receive care at a specialist ataxia centre	Yes		Hospital neurologist		Yes	Better at the specialist ataxia centre	Better at the specialist ataxia centre	Better at the specialist ataxia centre	Better at the specialist ataxia centre	Better at the specialist ataxia centre	Better at the specialist ataxia centre	Better at the specialist ataxia centre	Better at the specialist ataxia centre	Equal care locally			I'm accompanied	Current level of care is sufficient			Yes	Neurologist in a general neurology clinic (non-specialist service)
78	YES	No, I complete the survey on behalf of the patient	Yes	30-59	Man	Neurologist at a specialist ataxia centre		Cerebellar ataxia (unknown cause and not identified by genetic testing)		Other ataxia (please below specify)		Neurologist in a general neurology clinic (not at a specialist ataxia centre)		1	1	0	1	7	0	1	1	0	6		Yes, I currently receive care at a specialist ataxia centre	No	12/2020	Hospital neurologist		Yes	Very much better at the specialist ataxia centre	Very much better at the specialist ataxia centre	Very much better at the specialist ataxia centre	Very much better at the specialist ataxia centre	Very much better at the specialist ataxia centre	Very much better at the specialist ataxia centre	Very much better at the specialist ataxia centre	Very much better at the specialist ataxia centre	Transport problems		12/2020		The specialist ataxia centre is too far away for me			Yes	Neurologist in a general neurology clinic (non-specialist service)
79	YES	Yes, I am the ataxic patient	Yes	30-59	Woman	Neurologist in a general neurology clinic (not at a specialist ataxia centre)		Friedreich’s ataxia		Yes, I have a genetic confirmation of my diagnosis e.g. Friedreich’s ataxia [Please specify in the box below]	ÀF	A specialist in ataxia centre		0	0	0	0	0	0	1	1	0	1		Yes, I was seen at a specialist ataxia centre but no longer receive care there	No	97	Hospital neurologist		Yes	Very much better at the specialist ataxia centre	Very much better at the specialist ataxia centre	Very much better at the specialist ataxia centre	Very much better at the specialist ataxia centre	Very much better at the specialist ataxia centre	Better at the specialist ataxia centre	Very much better at the specialist ataxia centre	Very much better at the specialist ataxia centre	Transport problems		2016		N/A			Yes	Neurologist in a general neurology clinic (non-specialist service)		94
81	YES	No, I complete the survey on behalf of the patient	Yes	60-80	Man	Neurologist at a specialist ataxia centre		Inherited cerebellar ataxia (SCAs e.g. SCA1, SCA2, SCA3, etc.)	Cerebellar ataxia	Unsure		A specialist in ataxia centre			1	1									Yes, I currently receive care at a specialist ataxia centre	No		Hospital neurologist		Yes	Very much better at the specialist ataxia centre	Very much better at the specialist ataxia centre	Very much better at the specialist ataxia centre	Very much better at the specialist ataxia centre	Better at the specialist ataxia centre	Very much better at the specialist ataxia centre	Better at the specialist ataxia centre	Better at the specialist ataxia centre				Municipality voluntary staff			Municipality voluntary staff
82	YES	Yes, I am the ataxic patient	Yes	30-59	Woman	Neurologist at a specialist ataxia centre		Friedreich’s ataxia		Yes, I have a genetic confirmation of my diagnosis e.g. Friedreich’s ataxia [Please specify in the box below]		Neurologist in a general neurology clinic (not at a specialist ataxia centre)			3										Yes, I currently receive care at a specialist ataxia centre	Yes	2013	Hospital neurologist		Yes	Neither better nor worse at the specialist ataxia centre	Neither better nor worse at the specialist ataxia centre	Neither better nor worse at the specialist ataxia centre	Neither better nor worse at the specialist ataxia centre	Worse at the specialist ataxia centre	Worse at the specialist ataxia centre	Worse at the specialist ataxia centre	Neither better nor worse at the specialist ataxia centre			2019					Yes	Neurologist in a general neurology clinic (non-specialist service)		2013
83	YES	Yes, I am the ataxic patient	Yes	16-29	Man	Neurologist at a specialist ataxia centre		Friedreich’s ataxia		Yes, I have a genetic confirmation of my diagnosis e.g. Friedreich’s ataxia [Please specify in the box below]		A specialist in ataxia centre		0	0	1	2	0	0	0	0	0	0		Yes, I was seen at a specialist ataxia centre but no longer receive care there	Yes		Hospital neurologist		Yes	Very much better at the specialist ataxia centre	Better at the specialist ataxia centre	Neither better nor worse at the specialist ataxia centre	Neither better nor worse at the specialist ataxia centre	Neither better nor worse at the specialist ataxia centre	Neither better nor worse at the specialist ataxia centre	Neither better nor worse at the specialist ataxia centre	Better at the specialist ataxia centre	Equal care locally		01/2021		N/A			Unsure (please proceed to question 44)
84	YES	Yes, I am the ataxic patient	Yes	16-29	Woman	Neurologist in a general neurology clinic (not at a specialist ataxia centre)		Friedreich’s ataxia		Yes, I have a genetic confirmation of my diagnosis e.g. Friedreich’s ataxia [Please specify in the box below]		A specialist in ataxia centre			4										Yes, I was seen at a specialist ataxia centre but no longer receive care there	No		Unsure		Unsure	Better at the specialist ataxia centre	Better at the specialist ataxia centre	Very much better at the specialist ataxia centre	Better at the specialist ataxia centre	Neither better nor worse at the specialist ataxia centre	Neither better nor worse at the specialist ataxia centre	Neither better nor worse at the specialist ataxia centre	Better at the specialist ataxia centre	Transport problems		2019		The specialist ataxia centre are too far away for me			Yes	Other (Please specify in the box below)	Myself	2019
85	YES	Yes, I am the ataxic patient	Yes	30-59	Woman	Neurologist at a specialist ataxia centre		Not known		No		Neurologist in a general neurology clinic (not at a specialist ataxia centre)		0	0	3	0	0	0	4	0	3	1	Ophthalmologist	Yes, I currently receive care at a specialist ataxia centre	Yes	12/2018	Hospital neurologist																		Yes	Other (Please specify in the box below)	My own research of the Multidisciplinary team	09/2020
87	YES	No, I complete the survey on behalf of the patient	Yes	16-29	Man	Neurologist at a specialist ataxia centre		Friedreich’s ataxia		Yes, I have a genetic confirmation of my diagnosis e.g. Friedreich’s ataxia [Please specify in the box below]
88	YES	No, I complete the survey on behalf of the patient	Yes	30-59	Man	Neurologist at a specialist ataxia centre		Inherited cerebellar ataxia (SCAs e.g. SCA1, SCA2, SCA3, etc.)		Yes, I have a genetic confirmation of my diagnosis e.g. Friedreich’s ataxia [Please specify in the box below]	SCA 1	A specialist in ataxia centre		1	0	1	0	0	0	1	1	18	1		Yes, I currently receive care at a specialist ataxia centre	No	Upon my own request, as from 2008 outpatient appointments with geneticist c/o Besta Institute Milan	General practitioner (GP)		N/A	Better at the specialist ataxia centre	Better at the specialist ataxia centre	Better at the specialist ataxia centre	Better at the specialist ataxia centre	Better at the specialist ataxia centre	Better at the specialist ataxia centre	Neither better nor worse at the specialist ataxia centre	Better at the specialist ataxia centre				My wife accompanies me by car	N/A		By car my wife accompanies me	Yes	Other (Please specify in the box below)	My wife asked for physiatrist outpatient visit and activated physiotherapy and speech therapy	July 2019
90	YES	Yes, I am the ataxic patient	Yes	30-59	Woman	Neurologist in a general neurology clinic (not at a specialist ataxia centre)		Cerebellar ataxia (unknown cause and not identified by genetic testing)		No		Neurologist in a general neurology clinic (not at a specialist ataxia centre)		2	1					3			4	Physiatrist, Urologist, Orthopedist, Endocrinologist	Yes, I was seen at a specialist ataxia centre but no longer receive care there	Yes		Another primary care professional	Neurologist and I'll go on July	Yes													A referral was not offered
91	YES	No, I complete the survey on behalf of the patient	Yes	60-80	Man	Neurologist in a general neurology clinic (not at a specialist ataxia centre)		Cerebellar ataxia (unknown cause and not identified by genetic testing)		Unsure	Genetic test done but origin unknown	Neurologist in a general neurology clinic (not at a specialist ataxia centre)		12	1	0	2	10		1			2		Yes, I was seen at a specialist ataxia centre but no longer receive care there	Unsure	2014	Unsure		N/A																Yes	Neurologist in a general neurology clinic (non-specialist service)		2014
93	YES	Yes, I am the ataxic patient	Yes	30-59	Man	Neurologist in a general neurology clinic (not at a specialist ataxia centre)		Friedreich’s ataxia		Yes, I have a genetic confirmation of my diagnosis e.g. Friedreich’s ataxia [Please specify in the box below]		A specialist in ataxia centre		0	0	0	0	0	0	0	0	0	0		Yes, I currently receive care at a specialist ataxia centre	No	September 2019	General practitioner (GP)		N/A	Very much better at the specialist ataxia centre	Very much better at the specialist ataxia centre	Very much better at the specialist ataxia centre	Very much better at the specialist ataxia centre	Very much better at the specialist ataxia centre	Very much better at the specialist ataxia centre	Neither better nor worse at the specialist ataxia centre	Neither better nor worse at the specialist ataxia centre								No (please proceed to question 44)
94	YES	No, I complete the survey on behalf of the patient	Yes	30-59	Woman	Neurologist in a general neurology clinic (not at a specialist ataxia centre)		Cerebellar ataxia (unknown cause and not identified by genetic testing)			No test results yet	Neurologist in a general neurology clinic (not at a specialist ataxia centre)		0	2	1	1	21	0	6	1	0	3		Unsure (please proceed to question 36)	Yes		Hospital neurologist		Unsure													The specialist ataxia centre are too far away for me				Other (Please specify in the box below)	GP
95	YES	No, I complete the survey on behalf of the patient	Yes	16-29	Woman	Neurologist at a specialist ataxia centre
96	YES	Yes, I am the ataxic patient	Yes	30-59	Woman	Unsure		Friedreich’s ataxia		Yes, I have a genetic confirmation of my diagnosis e.g. Friedreich’s ataxia [Please specify in the box below]
97	YES	Yes, I am the ataxic patient	Yes	30-59	Woman	Neurologist at a specialist ataxia centre		Friedreich’s ataxia		Yes, I have a genetic confirmation of my diagnosis e.g. Friedreich’s ataxia [Please specify in the box below]		Neurologist in a general neurology clinic (not at a specialist ataxia centre)		0	0	1	0	0	0	1	0	0	1	Urologist	Yes, I currently receive care at a specialist ataxia centre	Yes	June 2016	Another primary care professional	Physiatrist	Yes	Better at the specialist ataxia centre	Neither better nor worse at the specialist ataxia centre	Neither better nor worse at the specialist ataxia centre	Better at the specialist ataxia centre	Worse at the specialist ataxia centre	Better at the specialist ataxia centre	Neither better nor worse at the specialist ataxia centre	Worse at the specialist ataxia centre								Yes	Other (Please specify in the box below)	Physiatrist	June 2016
98	YES	Yes, I am the ataxic patient	Yes	30-59	Woman	Neurologist at a specialist ataxia centre		Friedreich’s ataxia		Yes, I have a genetic confirmation of my diagnosis e.g. Friedreich’s ataxia [Please specify in the box below]
99	YES	Yes, I am the ataxic patient	Yes	30-59	Woman	Neurologist in a general neurology clinic (not at a specialist ataxia centre)		Inherited cerebellar ataxia (SCAs e.g. SCA1, SCA2, SCA3, etc.)		Yes, I have a genetic confirmation of my diagnosis e.g. Friedreich’s ataxia [Please specify in the box below]	SCA 2 c/o BESTA Institute	Neurologist in a general neurology clinic (not at a specialist ataxia centre)		5	3	0	0	0	0	48	24	0	0		Yes, I currently receive care at a specialist ataxia centre	Yes	2017-02-01		Neurologist /private clinic	No	Neither better nor worse at the specialist ataxia centre	Neither better nor worse at the specialist ataxia centre	Neither better nor worse at the specialist ataxia centre	Neither better nor worse at the specialist ataxia centre	Neither better nor worse at the specialist ataxia centre	Very much better at the specialist ataxia centre	Neither better nor worse at the specialist ataxia centre	Worse at the specialist ataxia centre		I hope they could do more, they simply gave me a diagnosis suggesting me to refer to a neurologist I trust	2018-02-01	Airplane, I live in Sardinia				No (please proceed to question 44)
100	YES	Yes, I am the ataxic patient	Yes	30-59	Man	Neurologist at a specialist ataxia centre		Friedreich’s ataxia		Yes, I have a genetic confirmation of my diagnosis e.g. Friedreich’s ataxia [Please specify in the box below]	11/1997	A specialist in ataxia centre		0	0	1	0	0	0	50	2	0	6	Ophthalmologist, Ear, nose and throat specialist, Physiatrist, Cardiologist	Yes, I currently receive care at a specialist ataxia centre	No		General practitioner (GP)		N/A	Better at the specialist ataxia centre	Neither better nor worse at the specialist ataxia centre	Neither better nor worse at the specialist ataxia centre	Neither better nor worse at the specialist ataxia centre	Neither better nor worse at the specialist ataxia centre	Very much better at the specialist ataxia centre	Neither better nor worse at the specialist ataxia centre	Neither better nor worse at the specialist ataxia centre								Yes	Neurologist in a specialist ataxia centre
102	YES	Yes, I am the ataxic patient	Yes	30-59	Woman	Neurologist in a general neurology clinic (not at a specialist ataxia centre)		Inherited cerebellar ataxia (SCAs e.g. SCA1, SCA2, SCA3, etc.)		Yes, I have a genetic confirmation of my diagnosis e.g. Friedreich’s ataxia [Please specify in the box below]	Sca2	Neurologist in a general neurology clinic (not at a specialist ataxia centre)		0	1	0	0	0	0	0	0	0	1	Ophthalmologist	No (please proceed to question 36)																		A referral was not offered			Yes	Other (Please specify in the box below)	geneticist	2015
103	YES	Yes, I am the ataxic patient	Yes	30-59	Woman	Neurologist at a specialist ataxia centre		Episodic ataxia		No
104	YES	No, I complete the survey on behalf of the patient	Yes	16-29	Woman	Neurologist at a specialist ataxia centre			In attesa di test genetico	Yes, I have a genetic confirmation of my diagnosis e.g. Friedreich’s ataxia [Please specify in the box below]	Still waiting
105	YES	Yes, I am the ataxic patient	Yes	30-59	Woman	General practitioner (GP)		Other [Please specify in the box below]			NGS on 2018	A specialist in ataxia centre		3											Yes, I was seen at a specialist ataxia centre but no longer receive care there	Yes	2018	Hospital neurologist		No	Very much better at the specialist ataxia centre	Very much better at the specialist ataxia centre	Very much better at the specialist ataxia centre	Very much better at the specialist ataxia centre	Very much better at the specialist ataxia centre		Better at the specialist ataxia centre	Very much better at the specialist ataxia centre		I lost my contacts and not yet found an ataxia specialist who can follow me up in Puglia or near	2018		Current level of care is sufficient			Yes	Neurologist in a specialist ataxia centre		1983
106	YES	No, I complete the survey on behalf of the patient	Yes	30-59	Woman	Neurologist at a specialist ataxia centre		Friedreich’s ataxia		Yes, I have a genetic confirmation of my diagnosis e.g. Friedreich’s ataxia [Please specify in the box below]		Neurologist in a general neurology clinic (not at a specialist ataxia centre)		1	1										No (please proceed to question 36)	No		Unsure		N/A													A referral was not offered			No (please proceed to question 44)
108	YES	Yes, I am the ataxic patient	Yes	60-80	Woman	Neurologist at a specialist ataxia centre		Inherited cerebellar ataxia (SCAs e.g. SCA1, SCA2, SCA3, etc.)		Yes, I have a genetic confirmation of my diagnosis e.g. Friedreich’s ataxia [Please specify in the box below]	Sca 6	Other (Please specify in the box below)	Neurologist at a specialist ataxia centre		1	0	0	0	0	1	1	0	1	Ophtalmology	Yes, I currently receive care at a specialist ataxia centre	No	October 2011	General practitioner (GP)		No																No (please proceed to question 44)
109	YES	Yes, I am the ataxic patient	Yes	30-59	Woman	Neurologist in a general neurology clinic (not at a specialist ataxia centre)		Inherited cerebellar ataxia (SCAs e.g. SCA1, SCA2, SCA3, etc.)		Yes, I have a genetic confirmation of my diagnosis e.g. Friedreich’s ataxia [Please specify in the box below]	SCA2 Ataxia	Neurologist in a general neurology clinic (not at a specialist ataxia centre)		10	0	0	1	15	0	4	1	3	0		No (please proceed to question 36)																		I don't want to be referred
110	YES	Yes, I am the ataxic patient	Yes	60-80	Woman	Other [Please specify in the box below]	Avellino hospital neurologist	Other [Please specify in the box below]	Inherited cerebellar ataxia Di Marie	Yes, I have a genetic confirmation of my diagnosis e.g. Friedreich’s ataxia [Please specify in the box below]
111	YES	Yes, I am the ataxic patient	Yes	30-59	Man	Neurologist at a specialist ataxia centre		Friedreich’s ataxia		Yes, I have a genetic confirmation of my diagnosis e.g. Friedreich’s ataxia [Please specify in the box below]		A specialist in ataxia centre		0	0	1	0	0	0	50	10	0	2		Yes, I currently receive care at a specialist ataxia centre	No	11/1998	Hospital neurologist		No	Very much better at the specialist ataxia centre	Very much better at the specialist ataxia centre	Better at the specialist ataxia centre	Better at the specialist ataxia centre	Better at the specialist ataxia centre	Very much better at the specialist ataxia centre	Better at the specialist ataxia centre	Neither better nor worse at the specialist ataxia centre								Yes	Neurologist in a specialist ataxia centre
113	YES	No, I complete the survey on behalf of the patient	Yes	30-59	Woman	Neurologist at a specialist ataxia centre		Inherited cerebellar ataxia (SCAs e.g. SCA1, SCA2, SCA3, etc.)		Yes, I have a genetic confirmation of my diagnosis e.g. Friedreich’s ataxia [Please specify in the box below]		A specialist in ataxia centre												appointments in general neurology clinic	Yes, I currently receive care at a specialist ataxia centre	Yes	July 2016	Hospital neurologist		N/A	Very much better at the specialist ataxia centre															No (please proceed to question 44)
114	YES	Yes, I am the ataxic patient	Yes	30-59	Woman	Neurologist at a specialist ataxia centre		Friedreich’s ataxia		Yes, I have a genetic confirmation of my diagnosis e.g. Friedreich’s ataxia [Please specify in the box below]		A specialist in ataxia centre		0	0	0	0	0	0	0	0	0	0		Yes, I currently receive care at a specialist ataxia centre	No	1984	General practitioner (GP)		N/A																No (please proceed to question 44)
115	YES	Yes, I am the ataxic patient	Yes	30-59	Woman	Neurologist at a specialist ataxia centre		Cerebellar ataxia (unknown cause and not identified by genetic testing)		No		A specialist in ataxia centre		5	0	3	0	0	0	3	2	1	1		Yes, I currently receive care at a specialist ataxia centre	Yes	2021	General practitioner (GP)		Yes	Very much better at the specialist ataxia centre	Very much better at the specialist ataxia centre	Very much better at the specialist ataxia centre	Very much better at the specialist ataxia centre	Very much better at the specialist ataxia centre	Very much better at the specialist ataxia centre	Very much better at the specialist ataxia centre	Very much better at the specialist ataxia centre
116	YES	Yes, I am the ataxic patient	Yes	30-59	Man	Neurologist at a specialist ataxia centre		Inherited cerebellar ataxia (SCAs e.g. SCA1, SCA2, SCA3, etc.)		Unsure		A specialist in ataxia centre				1				1			1		Yes, I currently receive care at a specialist ataxia centre	Yes	2018	Hospital neurologist		Yes	Better at the specialist ataxia centre	Better at the specialist ataxia centre	Better at the specialist ataxia centre	Better at the specialist ataxia centre	Better at the specialist ataxia centre	Better at the specialist ataxia centre	Better at the specialist ataxia centre	Better at the specialist ataxia centre
117	YES	Yes, I am the ataxic patient	Yes	30-59	Woman	Neurologist in a general neurology clinic (not at a specialist ataxia centre)		Other [Please specify in the box below]	cerebellar ataxia , high probability of post-infectuous cause (unknown origin)	No	Confirmation genetic testing:brain PET, brain RM - most known genetic testing for SCA :negative result. Post-infectuous hypotesis not confirmed by testing , considered as possible for its evolving	Neurologist in a general neurology clinic (not at a specialist ataxia centre)		1	4	0	0	0	0	0	3	0	0		No (please proceed to question 36)																		A referral was not offered		bus+trains+tube	No (please proceed to question 44)
118	YES	Yes, I am the ataxic patient	Yes	60-80	Woman	Neurologist at a specialist ataxia centre
119	YES	No, I complete the survey on behalf of the patient	Yes	60-80	Man	Other [Please specify in the box below]	None. I am totally left to my own devices.	Inherited cerebellar ataxia (SCAs e.g. SCA1, SCA2, SCA3, etc.)		Unsure		Neurologist in a general neurology clinic (not at a specialist ataxia centre)		0	0	0	0	0	0	1	0	0	0		No (please proceed to question 36)			Unsure															The specialist ataxia centre is too far away for me		Ambulance	Yes	Other (Please specify in the box below)	Aisa Lazio	2014
120	YES	Yes, I am the ataxic patient	Yes	60-80	Woman	Neurologist at a specialist ataxia centre		Inherited cerebellar ataxia (SCAs e.g. SCA1, SCA2, SCA3, etc.)		Unsure		A specialist in ataxia centre					2	7		1					Yes, I currently receive care at a specialist ataxia centre	Yes		Hospital neurologist		No	Very much better at the specialist ataxia centre																Neurologist in a specialist ataxia centre
121	YES	No, I complete the survey on behalf of the patient	Yes	30-59	Woman	Neurologist at a specialist ataxia centre		Inherited cerebellar ataxia (SCAs e.g. SCA1, SCA2, SCA3, etc.)		Yes, I have a genetic confirmation of my diagnosis e.g. Friedreich’s ataxia [Please specify in the box below]	Sca2	A specialist in ataxia centre		0	0	1	0	0	0	1	0	0	1		Yes, I currently receive care at a specialist ataxia centre	No		Unsure		Yes	Better at the specialist ataxia centre	Neither better nor worse at the specialist ataxia centre	Better at the specialist ataxia centre	Better at the specialist ataxia centre	Better at the specialist ataxia centre	Better at the specialist ataxia centre	Neither better nor worse at the specialist ataxia centre	Neither better nor worse at the specialist ataxia centre				I'm accompanied
122	YES	Yes, I am the ataxic patient	Yes	30-59	Man	Neurologist at a specialist ataxia centre		Inherited cerebellar ataxia (SCAs e.g. SCA1, SCA2, SCA3, etc.)		Yes, I have a genetic confirmation of my diagnosis e.g. Friedreich’s ataxia [Please specify in the box below]		A specialist in ataxia centre		1		1				1	1		1		Yes, I was seen at a specialist ataxia centre but no longer receive care there	No	January/2019		by myself	No	Very much better at the specialist ataxia centre	Very much better at the specialist ataxia centre	Very much better at the specialist ataxia centre	Very much better at the specialist ataxia centre	Very much better at the specialist ataxia centre	Very much better at the specialist ataxia centre	Very much better at the specialist ataxia centre	Very much better at the specialist ataxia centre	Did not find it useful		March/2021		N/A			Yes	Neurologist in a specialist ataxia centre		January 2019
124	YES	Yes, I am the ataxic patient	Yes	30-59	Man	Neurologist in a general neurology clinic (not at a specialist ataxia centre)		Inherited cerebellar ataxia (SCAs e.g. SCA1, SCA2, SCA3, etc.)		Yes, I have a genetic confirmation of my diagnosis e.g. Friedreich’s ataxia [Please specify in the box below]	SCA 2 Ataxia	A specialist in ataxia centre			3					2	2				Yes, I was seen at a specialist ataxia centre but no longer receive care there	No	February 2019		I requested for an appointment c/o Besta Institute/iMilan		Neither better nor worse at the specialist ataxia centre	Neither better nor worse at the specialist ataxia centre	Neither better nor worse at the specialist ataxia centre	Neither better nor worse at the specialist ataxia centre	Neither better nor worse at the specialist ataxia centre	Better at the specialist ataxia centre	Neither better nor worse at the specialist ataxia centre		Equal care locally		2019-04-01		I don't want to be referred			Yes	Neurologist in a specialist ataxia centre		2019
125	YES	No, I complete the survey on behalf of the patient	Yes	60-80	Woman	Neurologist at a specialist ataxia centre		Inherited cerebellar ataxia (SCAs e.g. SCA1, SCA2, SCA3, etc.)		Yes, I have a genetic confirmation of my diagnosis e.g. Friedreich’s ataxia [Please specify in the box below]		Neurologist in a general neurology clinic (not at a specialist ataxia centre)		1	0	2	0	0	0	2	0	0	0		Yes, I currently receive care at a specialist ataxia centre	Unsure		Unsure		Yes	Better at the specialist ataxia centre	Better at the specialist ataxia centre	Neither better nor worse at the specialist ataxia centre	Neither better nor worse at the specialist ataxia centre	Better at the specialist ataxia centre	Better at the specialist ataxia centre	Neither better nor worse at the specialist ataxia centre	Neither better nor worse at the specialist ataxia centre								No (please proceed to question 44)
126	YES	Yes, I am the ataxic patient	Yes	30-59	Man	Other [Please specify in the box below]	Neurologist-geneticist ataxia specialist	Friedreich’s ataxia		Yes, I have a genetic confirmation of my diagnosis e.g. Friedreich’s ataxia [Please specify in the box below]		Neurologist in a general neurology clinic (not at a specialist ataxia centre)				4				10	10				No (please proceed to question 36)																		A referral was not offered			Unsure (please proceed to question 44)
127	YES	Yes, I am the ataxic patient	Yes	16-29	Man	General practitioner (GP)		Not known		No		A specialist in ataxia centre		1											No (please proceed to question 36)	No		Hospital neurologist		No	Very much better at the specialist ataxia centre	Very much better at the specialist ataxia centre	Very much better at the specialist ataxia centre	Very much better at the specialist ataxia centre	Very much better at the specialist ataxia centre	Very much better at the specialist ataxia centre	Very much better at the specialist ataxia centre	Very much better at the specialist ataxia centre	Unsure				Unsure			Unsure (please proceed to question 44)	Neurologist in a general neurology clinic (non-specialist service)
128	YES	Yes, I am the ataxic patient	Yes	30-59	Woman	Neurologist at a specialist ataxia centre		Friedreich’s ataxia		Yes, I have a genetic confirmation of my diagnosis e.g. Friedreich’s ataxia [Please specify in the box below]
129	YES	Yes, I am the ataxic patient	Yes	30-59	Man	Neurologist at a specialist ataxia centre		Inherited cerebellar ataxia (SCAs e.g. SCA1, SCA2, SCA3, etc.)		Yes, I have other confirmation of my diagnosis( e.g.celiac disease )		A specialist in ataxia centre				1									Yes, I currently receive care at a specialist ataxia centre	Unsure		Another primary care professional		Yes	Very much better at the specialist ataxia centre	Neither better nor worse at the specialist ataxia centre	Very much better at the specialist ataxia centre	Neither better nor worse at the specialist ataxia centre	Neither better nor worse at the specialist ataxia centre	Neither better nor worse at the specialist ataxia centre	Worse at the specialist ataxia centre	Better at the specialist ataxia centre	Other (Please specify in the box below)	I am still followed up	I am still followed up		A referral was not offered			Yes	Neurologist in a specialist ataxia centre
130	YES	Yes, I am the ataxic patient	Yes	30-59	Man	Neurologist at a specialist ataxia centre		Cerebellar ataxia (unknown cause and not identified by genetic testing)		Yes, I have a genetic confirmation of my diagnosis e.g. Friedreich’s ataxia [Please specify in the box below]		Neurologist in a general neurology clinic (not at a specialist ataxia centre)												Due to COVID 19 no appointment	No (please proceed to question 36)																		Current level of care is sufficient			Yes	Neurologist in a general neurology clinic (non-specialist service)		2011
131	YES	Yes, I am the ataxic patient	Yes	30-59	Woman	Neurologist at a specialist ataxia centre		Inherited cerebellar ataxia (SCAs e.g. SCA1, SCA2, SCA3, etc.)		Yes, I have a genetic confirmation of my diagnosis e.g. Friedreich’s ataxia [Please specify in the box below]	Sca 2	A specialist in ataxia centre	MD romano		0	1	0	0	0			0	1	Therapy with Ophthalmologist and ear, nose and throat specialist	Yes, I currently receive care at a specialist ataxia centre	No	December 2006	Hospital neurologist		No	Very much better at the specialist ataxia centre	Very much better at the specialist ataxia centre	Very much better at the specialist ataxia centre	Very much better at the specialist ataxia centre	Very much better at the specialist ataxia centre	Very much better at the specialist ataxia centre	Better at the specialist ataxia centre	Very much better at the specialist ataxia centre		I am still followed up				I went there immediately		No (please proceed to question 44)
132	YES	No, I complete the survey on behalf of the patient	Yes	60-80	Man	Neurologist in a general neurology clinic (not at a specialist ataxia centre)		Inherited cerebellar ataxia (SCAs e.g. SCA1, SCA2, SCA3, etc.)		Yes, I have other confirmation of my diagnosis( e.g.celiac disease )
133	YES	No, I complete the survey on behalf of the patient	Yes	16-29	Man	Neurologist in a general neurology clinic (not at a specialist ataxia centre)		Friedreich’s ataxia		Yes, I have a genetic confirmation of my diagnosis e.g. Friedreich’s ataxia [Please specify in the box below]	Friedreich's ataxia	A specialist in ataxia centre		0	1	0	1	0	0	1	1	1	0		Yes, I currently receive care at a specialist ataxia centre	No	June/2004	Hospital neurologist		N/A	Neither better nor worse at the specialist ataxia centre	Neither better nor worse at the specialist ataxia centre	Neither better nor worse at the specialist ataxia centre	Neither better nor worse at the specialist ataxia centre	Neither better nor worse at the specialist ataxia centre	Better at the specialist ataxia centre	Molto Worse at the specialist ataxia centre	Worse at the specialist ataxia centre	Did not find it useful		Dec/2020					Yes	Neurologist in a specialist ataxia centre		2018
134	YES	No, I complete the survey on behalf of the patient	Yes	30-59	Woman	Neurologist at a specialist ataxia centre		Friedreich’s ataxia		Yes, I have a genetic confirmation of my diagnosis e.g. Friedreich’s ataxia [Please specify in the box below]		A specialist in ataxia centre			2										Yes, I currently receive care at a specialist ataxia centre	Yes		General practitioner (GP)		No	Very much better at the specialist ataxia centre	Very much better at the specialist ataxia centre	Very much better at the specialist ataxia centre	Very much better at the specialist ataxia centre	Very much better at the specialist ataxia centre	Very much better at the specialist ataxia centre	Very much better at the specialist ataxia centre	Very much better at the specialist ataxia centre
135	YES	Yes, I am the ataxic patient	Yes	30-59	Man	Neurologist at a specialist ataxia centre		Friedreich’s ataxia		Yes, I have a genetic confirmation of my diagnosis e.g. Friedreich’s ataxia [Please specify in the box below]		A specialist in ataxia centre		0	0	0	0	0	0	0	0	0	0		Yes, I currently receive care at a specialist ataxia centre	Yes	01/2018	Hospital neurologist		No	Better at the specialist ataxia centre	Neither better nor worse at the specialist ataxia centre	Neither better nor worse at the specialist ataxia centre	Neither better nor worse at the specialist ataxia centre	Neither better nor worse at the specialist ataxia centre	Better at the specialist ataxia centre	Worse at the specialist ataxia centre	Neither better nor worse at the specialist ataxia centre		Due to Covid	09/2019		N/A			No (please proceed to question 44)
136	YES	Yes, I am the ataxic patient	Yes	60-80	Woman	Neurologist in a general neurology clinic (not at a specialist ataxia centre)		Inherited cerebellar ataxia (SCAs e.g. SCA1, SCA2, SCA3, etc.)		No				2	0	0	0	0	0	6	0	0	0		No (please proceed to question 36)																		A referral was not offered			No (please proceed to question 44)
137	YES	Yes, I am the ataxic patient	Yes	16-29	Man	Neurologist in a general neurology clinic (not at a specialist ataxia centre)		Cerebellar ataxia (unknown cause and not identified by genetic testing)		No		Neurologist in a general neurology clinic (not at a specialist ataxia centre)		0	23	0	2	7	3	4	4	4	8		No (please proceed to question 36)																		A referral was not offered			No (please proceed to question 44)
138	YES	Yes, I am the ataxic patient	Yes	30-59	Woman	Neurologist at a specialist ataxia centre		Inherited cerebellar ataxia (SCAs e.g. SCA1, SCA2, SCA3, etc.)		Yes, I have a genetic confirmation of my diagnosis e.g. Friedreich’s ataxia [Please specify in the box below]	sca1	A specialist in ataxia centre		0	0	2				2	1		1		Yes, I currently receive care at a specialist ataxia centre	No	2002	Unsure		No	Neither better nor worse at the specialist ataxia centre	Neither better nor worse at the specialist ataxia centre	Better at the specialist ataxia centre	Better at the specialist ataxia centre	Better at the specialist ataxia centre	Better at the specialist ataxia centre	Neither better nor worse at the specialist ataxia centre	Neither better nor worse at the specialist ataxia centre
139	YES	Yes, I am the ataxic patient	Yes	30-59	Man	Neurologist at a specialist ataxia centre		Inherited cerebellar ataxia (SCAs e.g. SCA1, SCA2, SCA3, etc.)	SPG7, GENETIC ORIGIN	Yes, I have a genetic confirmation of my diagnosis e.g. Friedreich’s ataxia [Please specify in the box below]	spinocerebellar ataxia SCA7	Neurologist in a general neurology clinic (not at a specialist ataxia centre)				3	0	0			40		1		Yes, I currently receive care at a specialist ataxia centre	No	May 2017		On 2017 I changed Neurologist and I went on my own	Yes	Very much better at the specialist ataxia centre	Very much better at the specialist ataxia centre	Very much better at the specialist ataxia centre	Very much better at the specialist ataxia centre	Very much better at the specialist ataxia centre	Very much better at the specialist ataxia centre	Neither better nor worse at the specialist ataxia centre	Very much better at the specialist ataxia centre	Other (Please specify in the box below)	Still followed up c/o a specialist ataxia centre			N/A			No (please proceed to question 44)
140	YES	Yes, I am the ataxic patient	Yes	30-59	Man	General practitioner (GP)		Friedreich’s ataxia		Yes, I have a genetic confirmation of my diagnosis e.g. Friedreich’s ataxia [Please specify in the box below]		A specialist in ataxia centre					1								No (please proceed to question 36)																		I don't want to be referred			No (please proceed to question 44)
141	YES	Yes, I am the ataxic patient	Yes	30-59	Man	Neurologist at a specialist ataxia centre		Inherited cerebellar ataxia (SCAs e.g. SCA1, SCA2, SCA3, etc.)		Yes, I have a genetic confirmation of my diagnosis e.g. Friedreich’s ataxia [Please specify in the box below]		A specialist in ataxia centre		0	0	1	0	0	0	0	0	0	0		No (please proceed to question 36)																		A referral was not offered			No (please proceed to question 44)
142	YES	Yes, I am the ataxic patient	Yes	60-80	Man	Neurologist at a specialist ataxia centre	MS. Camilla Ferrari	Cerebellar ataxia (unknown cause and not identified by genetic testing)		No	I haven't any specific diagnosis	Neurologist in a general neurology clinic (not at a specialist ataxia centre)				3				40	40				Yes, I currently receive care at a specialist ataxia centre	Yes	March 2018	Hospital neurologist		Yes	Very much better at the specialist ataxia centre	Very much better at the specialist ataxia centre	Very much better at the specialist ataxia centre	Very much better at the specialist ataxia centre	Very much better at the specialist ataxia centre	Very much better at the specialist ataxia centre
143	YES	No, I complete the survey on behalf of the patient	Yes	60-80	Man	Neurologist in a general neurology clinic (not at a specialist ataxia centre)		Inherited cerebellar ataxia (SCAs e.g. SCA1, SCA2, SCA3, etc.)		Unsure		Neurologist in a general neurology clinic (not at a specialist ataxia centre)		0	2	0	0	0	0	0	0	0	0		Yes, I was seen at a specialist ataxia centre but no longer receive care there	Yes		Hospital neurologist		N/A	Neither better nor worse at the specialist ataxia centre	Neither better nor worse at the specialist ataxia centre	Neither better nor worse at the specialist ataxia centre	Neither better nor worse at the specialist ataxia centre	Neither better nor worse at the specialist ataxia centre	Better at the specialist ataxia centre	Neither better nor worse at the specialist ataxia centre	Neither better nor worse at the specialist ataxia centre	Equal care locally				N/A			No (please proceed to question 44)
144	YES	Yes, I am the ataxic patient	Yes	30-59	Woman	Neurologist at a specialist ataxia centre		Friedreich’s ataxia		Yes, I have a genetic confirmation of my diagnosis e.g. Friedreich’s ataxia [Please specify in the box below]	1996	A specialist in ataxia centre		0	0	1	0	0	0	30	13	0	1	cardiology appointments	Yes, I currently receive care at a specialist ataxia centre	Yes	1993	Hospital neurologist		No																Unsure (please proceed to question 44)
145	YES	Yes, I am the ataxic patient	Yes	30-59	Man	Neurologist at a specialist ataxia centre	MD Camilla Ferrari/ Careggi	Inherited cerebellar ataxia (SCAs e.g. SCA1, SCA2, SCA3, etc.)			Sca 2 ataxia genetic testing	A specialist in ataxia centre		2	1	1	0	0	0	40	40	I don't know	0		No (please proceed to question 36)		Careggi /rare disease Dept.		While speaking with physiotherapist	No	Better at the specialist ataxia centre	Better at the specialist ataxia centre	Better at the specialist ataxia centre	Better at the specialist ataxia centre	Better at the specialist ataxia centre	Better at the specialist ataxia centre	Better at the specialist ataxia centre	Better at the specialist ataxia centre		I am still followed up	7 months ago		Unsure			Yes	Neurologist in a specialist ataxia centre
147	YES	Yes, I am the ataxic patient	Yes	30-59	Woman	Neurologist at a specialist ataxia centre		Friedreich’s ataxia		Yes, I have a genetic confirmation of my diagnosis e.g. Friedreich’s ataxia [Please specify in the box below]	on 1998	A general neuroligist				1	1	28	0	50	8	0	3	Physiatrist, cardiolologist, Ophthalmologist	Yes, I currently receive care at a specialist ataxia centre	Yes	March 1993	Another primary care professional		No	Very much better at the specialist ataxia centre	Very much better at the specialist ataxia centre	Very much better at the specialist ataxia centre	Very much better at the specialist ataxia centre	Very much better at the specialist ataxia centre	Very much better at the specialist ataxia centre	Neither better nor worse at the specialist ataxia centre	Very much better at the specialist ataxia centre	Unsure	I am still followed up			Unsure			Yes	Other (Please specify in the box below)	friends	2018
148	YES	Yes, I am the ataxic patient	Yes	30-59	Man	Neurologist at a specialist ataxia centre		Cerebellar ataxia (unknown cause and not identified by genetic testing)		No		A specialist in ataxia centre		I don't know	2	2	1	6	0	5	5	5	0		No (please proceed to question 36)																		The specialist ataxia centre is too far away for me			No (please proceed to question 44)	Neurologist in a general neurology clinic (non-specialist service)
149	YES	Yes, I am the ataxic patient	Yes	60-80	Man	Other [Please specify in the box below]	None			Yes, I have other confirmation of my diagnosis( e.g.celiac disease )		Unsure		0	0	0	0	0	0	1	0	0	1	ophtalmology	Yes, I was seen at a specialist ataxia centre but no longer receive care there	Yes	07/2011 I went on my own		Nobody	Yes	Better at the specialist ataxia centre	Better at the specialist ataxia centre	Better at the specialist ataxia centre	Better at the specialist ataxia centre	Neither better nor worse at the specialist ataxia centre	Neither better nor worse at the specialist ataxia centre	Better at the specialist ataxia centre	Better at the specialist ataxia centre	Transport problems		04/2017		A referral was not offered			Yes	Neurologist in a specialist ataxia centre		11/2019
150	YES	Yes, I am the ataxic patient	Yes	16-29	Man	Neurologist at a specialist ataxia centre		Not known	Not yet diagnosed	No	Not yet diagnosed	Neurologist in a general neurology clinic (not at a specialist ataxia centre)		0	0	2	0	0	0	30	20	0	2	Ophthalmologist e Gastroenterologist	No (please proceed to question 36)																		A referral was not offered		Tube	No (please proceed to question 44)
151	YES	Yes, I am the ataxic patient	Yes	30-59	Man	Neurologist at a specialist ataxia centre			spinocerebellar ataxia sca 28	Yes, I have a genetic confirmation of my diagnosis e.g. Friedreich’s ataxia [Please specify in the box below]		Neurologist in a general neurology clinic (not at a specialist ataxia centre)		0	0	0	0	0	0	1	1	0			Yes, I currently receive care at a specialist ataxia centre	Yes	4 years ago	Hospital neurologist		N/A	Better at the specialist ataxia centre	Better at the specialist ataxia centre	Better at the specialist ataxia centre	Better at the specialist ataxia centre	Neither better nor worse at the specialist ataxia centre	Neither better nor worse at the specialist ataxia centre	Neither better nor worse at the specialist ataxia centre	Neither better nor worse at the specialist ataxia centre								Yes	Neurologist in a general neurology clinic (non-specialist service)		2018
152	YES	No, I complete the survey on behalf of the patient	Yes	30-59	Woman	Neurologist at a specialist ataxia centre		Friedreich’s ataxia	AF	Yes, I have a genetic confirmation of my diagnosis e.g. Friedreich’s ataxia [Please specify in the box below]	AF my brother too suffered from Friedreich’s ataxia	A specialist in ataxia centre		0	0	0	0	0	0	1	1	0	1	DIABETES SPECIALIST	Yes, I was seen at a specialist ataxia centre but no longer receive care there	No	June 1995	Hospital neurologist		Yes	Better at the specialist ataxia centre	Neither better nor worse at the specialist ataxia centre	Better at the specialist ataxia centre	Very much better at the specialist ataxia centre	Better at the specialist ataxia centre	Neither better nor worse at the specialist ataxia centre	Better at the specialist ataxia centre	Better at the specialist ataxia centre		I am now followed up c/o SAN MARTINO Hospital / Genoa in a specialist centre						Yes	Neurologist in a specialist ataxia centre
153	YES	Yes, I am the ataxic patient	Yes	30-59	Woman	Neurologist at a specialist ataxia centre		Friedreich’s ataxia		Yes, I have a genetic confirmation of my diagnosis e.g. Friedreich’s ataxia [Please specify in the box below]		A specialist in ataxia centre		0	0	0	0	0	0	0	0	0	0		Yes, I currently receive care at a specialist ataxia centre	No	september 2004	General practitioner (GP)		Yes	Very much better at the specialist ataxia centre	Very much better at the specialist ataxia centre	Very much better at the specialist ataxia centre	Very much better at the specialist ataxia centre	Very much better at the specialist ataxia centre	Very much better at the specialist ataxia centre	Very much better at the specialist ataxia centre	Better at the specialist ataxia centre
154	YES	Yes, I am the ataxic patient	Yes	30-59	Woman	Neurologist in a general neurology clinic (not at a specialist ataxia centre)		Inherited cerebellar ataxia (SCAs e.g. SCA1, SCA2, SCA3, etc.)		Yes, I have a genetic confirmation of my diagnosis e.g. Friedreich’s ataxia [Please specify in the box below]		A specialist in ataxia centre		2	1	0	I don't know	0	0		1	0	1		Yes, I currently receive care at a specialist ataxia centre	Yes		Hospital neurologist		No	Better at the specialist ataxia centre	Better at the specialist ataxia centre	Better at the specialist ataxia centre	Better at the specialist ataxia centre	Better at the specialist ataxia centre		Neither better nor worse at the specialist ataxia centre	Better at the specialist ataxia centre								Yes	Neurologist in a general neurology clinic (non-specialist service)
155	YES	Yes, I am the ataxic patient	Yes	30-59	Woman	Neurologist at a specialist ataxia centre		Inherited cerebellar ataxia (SCAs e.g. SCA1, SCA2, SCA3, etc.)		Yes, I have a genetic confirmation of my diagnosis e.g. Friedreich’s ataxia [Please specify in the box below]	Sca 1	Unsure		0	0	0	0	0	0	50	30	0	0		No (please proceed to question 36)																		A referral was not offered		Car , Train , bus	Yes	Neurologist in a general neurology clinic (non-specialist service)		2016
156	YES	No, I complete the survey on behalf of the patient	Yes	60-80	Woman	General practitioner (GP)		Cerebellar ataxia (unknown cause and not identified by genetic testing)		No		Neurologist in a general neurology clinic (not at a specialist ataxia centre)				1	1	50		50	16		2		Yes, I was seen at a specialist ataxia centre but no longer receive care there	Yes	2014	Hospital neurologist		No	Very much better at the specialist ataxia centre	Very much better at the specialist ataxia centre	Very much better at the specialist ataxia centre	Very much better at the specialist ataxia centre					Did not find it useful				N/A			No (please proceed to question 44)
157	YES	Yes, I am the ataxic patient	Yes	30-59	Woman	Neurologist at a specialist ataxia centre		Friedreich’s ataxia		Yes, I have a genetic confirmation of my diagnosis e.g. Friedreich’s ataxia [Please specify in the box below]		Neurologist in a general neurology clinic (not at a specialist ataxia centre)								50	50				Yes, I currently receive care at a specialist ataxia centre	No	05-1998	Another primary care professional		Yes	Better at the specialist ataxia centre	Better at the specialist ataxia centre	Better at the specialist ataxia centre	Better at the specialist ataxia centre	Better at the specialist ataxia centre	Better at the specialist ataxia centre	Neither better nor worse at the specialist ataxia centre	Neither better nor worse at the specialist ataxia centre								No (please proceed to question 44)
158	YES	Yes, I am the ataxic patient	Yes	30-59	Woman	Other [Please specify in the box below]	I am not really followed up	Friedreich’s ataxia		Yes, I have a genetic confirmation of my diagnosis e.g. Friedreich’s ataxia [Please specify in the box below]				0	0	0	0	0	0	50	1	0	0		No (please proceed to question 36)																		Unsure			No (please proceed to question 44)
159	YES	Yes, I am the ataxic patient	Yes	30-59	Woman	Neurologist at a specialist ataxia centre		Cerebellar ataxia (unknown cause and not identified by genetic testing)		No		Neurologist in a general neurology clinic (not at a specialist ataxia centre)		5		2				40	20				Yes, I currently receive care at a specialist ataxia centre	Yes	2011		Association	No	Very much better at the specialist ataxia centre	Very much better at the specialist ataxia centre	Very much better at the specialist ataxia centre	Very much better at the specialist ataxia centre	Very much better at the specialist ataxia centre			Better at the specialist ataxia centre			02/2021					Yes	Neurologist in a specialist ataxia centre		10/2020
160	YES	Yes, I am the ataxic patient	Yes	30-59	Woman	Neurologist at a specialist ataxia centre		Inherited cerebellar ataxia (SCAs e.g. SCA1, SCA2, SCA3, etc.)		Yes, I have a genetic confirmation of my diagnosis e.g. Friedreich’s ataxia [Please specify in the box below]	spinocerebellar ataxia Sca2	A specialist in ataxia centre		0	0	1	0	0	0	2	0	0	0		Yes, I currently receive care at a specialist ataxia centre	No	08/2020	Another primary care professional		N/A	Very much better at the specialist ataxia centre	Very much better at the specialist ataxia centre	Very much better at the specialist ataxia centre	Very much better at the specialist ataxia centre	Very much better at the specialist ataxia centre	Very much better at the specialist ataxia centre	Very much better at the specialist ataxia centre	Very much better at the specialist ataxia centre					N/A			No (please proceed to question 44)
161	YES	Yes, I am the ataxic patient	Yes	30-59	Woman	Neurologist at a specialist ataxia centre		Friedreich’s ataxia		Yes, I have a genetic confirmation of my diagnosis e.g. Friedreich’s ataxia [Please specify in the box below]		A specialist in ataxia centre		0	0	1	0	0	0	50	25	0	0		Yes, I currently receive care at a specialist ataxia centre	No	1996	Hospital neurologist		No	Better at the specialist ataxia centre	Better at the specialist ataxia centre	Very much better at the specialist ataxia centre	Better at the specialist ataxia centre	Neither better nor worse at the specialist ataxia centre	Better at the specialist ataxia centre	Neither better nor worse at the specialist ataxia centre	Neither better nor worse at the specialist ataxia centre								Yes	Neurologist in a specialist ataxia centre		1996
162	YES	Yes, I am the ataxic patient	Yes	30-59	Man	Neurologist in a general neurology clinic (not at a specialist ataxia centre)		Inherited cerebellar ataxia (SCAs e.g. SCA1, SCA2, SCA3, etc.)		Yes, I have a genetic confirmation of my diagnosis e.g. Friedreich’s ataxia [Please specify in the box below]		A specialist in ataxia centre		1	1	1	0	0	0	1	1		1		Yes, I currently receive care at a specialist ataxia centre	No	1999		Giuseppe	No	Very much better at the specialist ataxia centre	Better at the specialist ataxia centre	Very much better at the specialist ataxia centre	Very much better at the specialist ataxia centre	Very much better at the specialist ataxia centre	Very much better at the specialist ataxia centre	Very much better at the specialist ataxia centre	Very much better at the specialist ataxia centre	Transport problems		1999	Car	Current level of care is sufficient
163	YES	Yes, I am the ataxic patient	Yes	30-59	Man	Neurologist at a specialist ataxia centre		Friedreich’s ataxia		Yes, I have a genetic confirmation of my diagnosis e.g. Friedreich’s ataxia [Please specify in the box below]		A specialist in ataxia centre		0	0	0	0	0	0	0	20	0	3		Yes, I was seen at a specialist ataxia centre but no longer receive care there	No		Unsure		Unsure	Better at the specialist ataxia centre	Very much better at the specialist ataxia centre	Better at the specialist ataxia centre	Very much better at the specialist ataxia centre	Very much better at the specialist ataxia centre	Better at the specialist ataxia centre	Very much better at the specialist ataxia centre	Very much better at the specialist ataxia centre								Yes	Neurologist in a specialist ataxia centre		2016
164	YES	Yes, I am the ataxic patient	Yes	30-59	Man	Neurologist at a specialist ataxia centre		Cerebellar ataxia (unknown cause and not identified by genetic testing)		Unsure		A specialist in ataxia centre		2	0	0	0	0	0	3	0	2		Ear, nose and throat specialist	Yes, I currently receive care at a specialist ataxia centre	Yes		Unsure		Unsure	Neither better nor worse at the specialist ataxia centre	Neither better nor worse at the specialist ataxia centre	Neither better nor worse at the specialist ataxia centre	Neither better nor worse at the specialist ataxia centre	Neither better nor worse at the specialist ataxia centre	Better at the specialist ataxia centre	Worse at the specialist ataxia centre	Neither better nor worse at the specialist ataxia centre	Did not find it useful				Unsure			Yes	Neurologist in a specialist ataxia centre
167	YES	Yes, I am the ataxic patient	Yes	30-59	Man	Neurologist at a specialist ataxia centre		Other [Please specify in the box below]	Spg7	Yes, I have other confirmation of my diagnosis( e.g.celiac disease )		Neurologist in a general neurology clinic (not at a specialist ataxia centre)		0	0	2	1	1	0	35	15	0	1		Yes, I currently receive care at a specialist ataxia centre	Yes		Another primary care professional		Yes	Better at the specialist ataxia centre	Better at the specialist ataxia centre	Very much better at the specialist ataxia centre	Very much better at the specialist ataxia centre	Very much better at the specialist ataxia centre	Molto Worse at the specialist ataxia centre	Very much better at the specialist ataxia centre	Very much better at the specialist ataxia centre	Unsure				N/A			Yes	Neurologist in a specialist ataxia centre		2016?
168	YES	Yes, I am the ataxic patient	Yes	16-29	Man	Neurologist at a specialist ataxia centre		Not Known		No		A specialist in ataxia centre		0	0	2	0	0	0	25	20	0	10		No (please proceed to question 36)																		A referral was not offered
169	YES	Yes, I am the ataxic patient	Yes	60-80	Woman	Neurologist in a general neurology clinic (not at a specialist ataxia centre)		Not known		Yes, I have a genetic confirmation of my diagnosis e.g. Friedreich’s ataxia [Please specify in the box below]		A specialist in ataxia centre		0	0	0	0	0	0	1	0			Dermatologist	Yes, I was seen at a specialist ataxia centre but no longer receive care there	Yes	1989	Another primary care professional		Yes	Better at the specialist ataxia centre	Very much better at the specialist ataxia centre	Very much better at the specialist ataxia centre	Better at the specialist ataxia centre	Neither better nor worse at the specialist ataxia centre	Very much better at the specialist ataxia centre	Neither better nor worse at the specialist ataxia centre	Very much better at the specialist ataxia centre	Did not find it useful	It has been a long time ago	More than 5 years
170	YES	Yes, I am the ataxic patient	Yes	30-59	Woman	Neurologist in a general neurology clinic (not at a specialist ataxia centre)		Friedreich’s ataxia		Yes, I have a genetic confirmation of my diagnosis e.g. Friedreich’s ataxia [Please specify in the box below]		Neurologist in a general neurology clinic (not at a specialist ataxia centre)								2	2				Yes, I was seen at a specialist ataxia centre but no longer receive care there	Yes		Hospital neurologist		No	Better at the specialist ataxia centre	Better at the specialist ataxia centre	Better at the specialist ataxia centre	Better at the specialist ataxia centre	Better at the specialist ataxia centre	Better at the specialist ataxia centre		Better at the specialist ataxia centre	Did not find it useful
171	YES	No, I complete the survey on behalf of the patient	Yes	16-29	Woman	Neurologist in a general neurology clinic (not at a specialist ataxia centre)
172	YES	No, I complete the survey on behalf of the patient	Yes	30-59	Woman	Neurologist at a specialist ataxia centre		Cerebellar ataxia (unknown cause and not identified by genetic testing)		No		A specialist in ataxia centre		0	1	0	0								Yes, I was seen at a specialist ataxia centre but no longer receive care there	No	1998	Another primary care professional		N/A	Neither better nor worse at the specialist ataxia centre	Neither better nor worse at the specialist ataxia centre	Very much better at the specialist ataxia centre	Very much better at the specialist ataxia centre	Very much better at the specialist ataxia centre				Other (Please specify in the box below)	I am still followed up by a MD of another hospital	1998		N/A			No (please proceed to question 44)
173	YES	Yes, I am the ataxic patient	Yes	60-80	Woman	General practitioner (GP)		Inherited cerebellar ataxia (SCAs e.g. SCA1, SCA2, SCA3, etc.)		Unsure		Neurologist in a general neurology clinic (not at a specialist ataxia centre)								2					Yes, I was seen at a specialist ataxia centre but no longer receive care there	No		Hospital neurologist		Unsure	Neither better nor worse at the specialist ataxia centre	Neither better nor worse at the specialist ataxia centre	Neither better nor worse at the specialist ataxia centre	Neither better nor worse at the specialist ataxia centre	Neither better nor worse at the specialist ataxia centre				Equal care locally		9018					Unsure (please proceed to question 44)
174	YES	No, I complete the survey on behalf of the patient	Yes	30-59	Woman	Neurologist in a general neurology clinic (not at a specialist ataxia centre)
175	YES	No, I complete the survey on behalf of the patient	Yes	60-80	Man	Neurologist at a specialist ataxia centre		Cerebellar ataxia (unknown cause and not identified by genetic testing)		No		A specialist in ataxia centre	Prof. Taroni, Besta Institute/Milano			1				40	40		2	Vascular surgeon	Yes, I currently receive care at a specialist ataxia centre	Yes	2014	Hospital neurologist		Yes	Better at the specialist ataxia centre	Neither better nor worse at the specialist ataxia centre	Neither better nor worse at the specialist ataxia centre	Neither better nor worse at the specialist ataxia centre	Neither better nor worse at the specialist ataxia centre	Better at the specialist ataxia centre	Neither better nor worse at the specialist ataxia centre	Neither better nor worse at the specialist ataxia centre	Other (Please specify in the box below)	I'm followed up c/o a specialist ataxia centre						No (please proceed to question 44)
176	YES	Yes, I am the ataxic patient	Yes	30-59	Woman	Neurologist at a specialist ataxia centre		Other [Please specify in the box below]	ataxia fxtas	Yes, I have a genetic confirmation of my diagnosis e.g. Friedreich’s ataxia [Please specify in the box below]		A specialist in ataxia centre			0	2			1						Yes, I currently receive care at a specialist ataxia centre	Yes		Hospital neurologist		Yes	Very much better at the specialist ataxia centre	Better at the specialist ataxia centre	Better at the specialist ataxia centre	Better at the specialist ataxia centre	Better at the specialist ataxia centre	Very much better at the specialist ataxia centre	Neither better nor worse at the specialist ataxia centre	Neither better nor worse at the specialist ataxia centre								Yes	Neurologist in a specialist ataxia centre
177	YES	No, I complete the survey on behalf of the patient	Yes	60-80	Woman	Neurologist at a specialist ataxia centre		Friedreich’s ataxia		Yes, I have a genetic confirmation of my diagnosis e.g. Friedreich’s ataxia [Please specify in the box below]		Neurologist in a general neurology clinic (not at a specialist ataxia centre)				2				2		1	2		Yes, I currently receive care at a specialist ataxia centre	Yes		General practitioner (GP)		No	Neither better nor worse at the specialist ataxia centre	Neither better nor worse at the specialist ataxia centre	Neither better nor worse at the specialist ataxia centre	Neither better nor worse at the specialist ataxia centre	Worse at the specialist ataxia centre	Better at the specialist ataxia centre	Worse at the specialist ataxia centre	Neither better nor worse at the specialist ataxia centre								Yes	Neurologist generale		2017
178	YES	Yes, I am the ataxic patient	Yes	30-59	Woman	Neurologist at a specialist ataxia centre		Other [Please specify in the box below]		Yes, I have a genetic confirmation of my diagnosis e.g. Friedreich’s ataxia [Please specify in the box below]		A specialist in ataxia centre		0	0	0	0	0	0	0	0	0	0		Yes, I currently receive care at a specialist ataxia centre	No	december 1994	Hospital neurologist		N/A													N/A			No (please proceed to question 44)
179	YES	No, I complete the survey on behalf of the patient	Yes	30-59	Man	Neurologist at a specialist ataxia centre		Inherited cerebellar ataxia (SCAs e.g. SCA1, SCA2, SCA3, etc.)		Yes, I have a genetic confirmation of my diagnosis e.g. Friedreich’s ataxia [Please specify in the box below]	sca1	A specialist in ataxia centre		1	1	1	0	0	3	0	0	0	0		Yes, I was seen at a specialist ataxia centre but no longer receive care there	No		Hospital neurologist		Yes	Very much better at the specialist ataxia centre	Neither better nor worse at the specialist ataxia centre	Neither better nor worse at the specialist ataxia centre	Neither better nor worse at the specialist ataxia centre	Neither better nor worse at the specialist ataxia centre	Neither better nor worse at the specialist ataxia centre	Neither better nor worse at the specialist ataxia centre	Neither better nor worse at the specialist ataxia centre	Did not find it useful	As in this very moment there is nothing	2020			If they don't call me, obviously I don't go		No (please proceed to question 44)
180	YES	No, I complete the survey on behalf of the patient	Yes	16-29	Woman	Neurologist at a specialist ataxia centre		Other [Please specify in the box below]	Chp1 Spax9	Yes, I have a genetic confirmation of my diagnosis e.g. Friedreich’s ataxia [Please specify in the box below]		A specialist in ataxia centre		0	0	0	0	0	0	0	0	0	0		Yes, I currently receive care at a specialist ataxia centre	Yes	2019	Hospital neurologist		Yes	Very much better at the specialist ataxia centre	Neither better nor worse at the specialist ataxia centre	Better at the specialist ataxia centre	Better at the specialist ataxia centre	Very much better at the specialist ataxia centre	Very much better at the specialist ataxia centre	Neither better nor worse at the specialist ataxia centre	Better at the specialist ataxia centre				Airplane			Airplane	Yes	Neurologist generale		2016
181	YES	Yes, I am the ataxic patient	Yes	30-59	Man	Neurologist at a specialist ataxia centre		Other [Please specify in the box below]	Cerebellar ataxia with eye pressure type 1	Yes, I have a genetic confirmation of my diagnosis e.g. Friedreich’s ataxia [Please specify in the box below]	Cerebellar ataxia with ocular motor apraxia type1
182	YES	Yes, I am the ataxic patient	Yes	60-80	Man	Neurologist at a specialist ataxia centre		Inherited cerebellar ataxia (SCAs e.g. SCA1, SCA2, SCA3, etc.)		Yes, I have a genetic confirmation of my diagnosis e.g. Friedreich’s ataxia [Please specify in the box below]	Sca 2	A specialist in ataxia centre		2	0	1	0	0	0	5			2	Ophthalmologist Urologist	Yes, I currently receive care at a specialist ataxia centre	Unsure	10/2015	Unsure		No	Better at the specialist ataxia centre	Better at the specialist ataxia centre	Better at the specialist ataxia centre	Better at the specialist ataxia centre	Better at the specialist ataxia centre	Better at the specialist ataxia centre	Better at the specialist ataxia centre	Better at the specialist ataxia centre	Other (Please specify in the box below)	I am followed up c/o a specialist ataxia centre	12/2020		N/A			Unsure (please proceed to question 44)
183	YES	Yes, I am the ataxic patient	Yes	60-80	Woman	Neurologist at a specialist ataxia centre		Cerebellar ataxia (unknown cause and not identified by genetic testing)		Unsure		Neurologist in a general neurology clinic (not at a specialist ataxia centre)		I don't know	1	1	0	0	0	1	1	1	0		No (please proceed to question 36)																		The specialist ataxia centre is too far away for me			No (please proceed to question 44)
184	YES	Yes, I am the ataxic patient	Yes	30-59	Man	Neurologist in a general neurology clinic (not at a specialist ataxia centre)		Inherited cerebellar ataxia (SCAs e.g. SCA1, SCA2, SCA3, etc.)		Yes, I have a genetic confirmation of my diagnosis e.g. Friedreich’s ataxia [Please specify in the box below]		A specialist in ataxia centre		1	1	1	0	0	0	36	10	0	1		Yes, I currently receive care at a specialist ataxia centre	No	2010		On my own	No	Very much better at the specialist ataxia centre	Very much better at the specialist ataxia centre	Very much better at the specialist ataxia centre	Very much better at the specialist ataxia centre	Very much better at the specialist ataxia centre	Very much better at the specialist ataxia centre	Very much better at the specialist ataxia centre	Very much better at the specialist ataxia centre		Waiting for medical research			A referral was not offered			No (please proceed to question 44)
185	YES	Yes, I am the ataxic patient	Yes	30-59	Man	Neurologist at a specialist ataxia centre		Other [Please specify in the box below]	multiple system atrophy	Yes, I have other confirmation of my diagnosis( e.g.celiac disease )		A specialist in ataxia centre		0	0	0	0	0	1	28	0	0	0	I feel left to my own devices	Yes, I was seen at a specialist ataxia centre but no longer receive care there	No	2019	Hospital neurologist		No	Very much better at the specialist ataxia centre	Neither better nor worse at the specialist ataxia centre								There is no hope	2019		The specialist ataxia centre is too far away for me			No (please proceed to question 44)	Neurologist in a specialist ataxia centre		2019
186	YES	Yes, I am the ataxic patient	Yes	30-59	Man	Neurologist at a specialist ataxia centre				Yes, I have a genetic confirmation of my diagnosis e.g. Friedreich’s ataxia [Please specify in the box below]		A specialist in ataxia centre						6							Yes, I currently receive care at a specialist ataxia centre	Yes	02-2008	General practitioner (GP)		No		Very much better at the specialist ataxia centre	Very much better at the specialist ataxia centre	Very much better at the specialist ataxia centre	Very much better at the specialist ataxia centre	Very much better at the specialist ataxia centre	Very much better at the specialist ataxia centre	Very much better at the specialist ataxia centre								Yes		GP	02-2009
187	YES	Yes, I am the ataxic patient	Yes	30-59	Man	Other [Please specify in the box below]	Neurologist, Lung specialist and Physiatrist c/o Via Dezza/Milan Polyclinic	Other [Please specify in the box below]	multiple system atrophy cerebellar type (MSA-c)	Yes, I have a genetic confirmation of my diagnosis e.g. Friedreich’s ataxia [Please specify in the box below]	multiple system atrophy cerebellar type (MSA-c)	A specialist in ataxia centre		0	4	4	1	1	1	50	50	0	0		Yes, I was seen at a specialist ataxia centre but no longer receive care there	Yes	2010	Hospital neurologist		Yes	Neither better nor worse at the specialist ataxia centre	Neither better nor worse at the specialist ataxia centre	Neither better nor worse at the specialist ataxia centre	Neither better nor worse at the specialist ataxia centre	Neither better nor worse at the specialist ataxia centre	Neither better nor worse at the specialist ataxia centre	Neither better nor worse at the specialist ataxia centre	Neither better nor worse at the specialist ataxia centre	Other (Please specify in the box below)				Other (Please below specify )	We always went to the clinic c/o Via Dezza-Milano		No (please proceed to question 44)
188	YES	Yes, I am the ataxic patient	Yes	30-59	Man	Neurologist in a general neurology clinic (not at a specialist ataxia centre)			I suffer from Spastic Paraplegia	Yes, I have other confirmation of my diagnosis( e.g.celiac disease )
190	YES	No, I complete the survey on behalf of the patient	Yes	30-59	Woman	Neurologist at a specialist ataxia centre		Not known		No		A specialist in ataxia centre		1	0	2	0	0	0	1	1	10	2	Ophthalmologist	Yes, I currently receive care at a specialist ataxia centre	Yes	04/2007	Hospital neurologist		No	Very much better at the specialist ataxia centre	Very much better at the specialist ataxia centre	Very much better at the specialist ataxia centre	Very much better at the specialist ataxia centre	Very much better at the specialist ataxia centre	Very much better at the specialist ataxia centre	Neither better nor worse at the specialist ataxia centre	Better at the specialist ataxia centre	Unsure				N/A			No (please proceed to question 44)
191	YES	No, I complete the survey on behalf of the patient	Yes	30-59	Man	Neurologist at a specialist ataxia centre		Inherited cerebellar ataxia (SCAs e.g. SCA1, SCA2, SCA3, etc.)		Yes, I have a genetic confirmation of my diagnosis e.g. Friedreich’s ataxia [Please specify in the box below]		A specialist in ataxia centre		0	0	0	0	0	2	2	0		2		Yes, I currently receive care at a specialist ataxia centre	Yes		Hospital neurologist		Yes	Neither better nor worse at the specialist ataxia centre	Neither better nor worse at the specialist ataxia centre	Neither better nor worse at the specialist ataxia centre	Neither better nor worse at the specialist ataxia centre	Neither better nor worse at the specialist ataxia centre	Neither better nor worse at the specialist ataxia centre	Neither better nor worse at the specialist ataxia centre	Neither better nor worse at the specialist ataxia centre	Unsure				I don't want to be referred
192	YES	Yes, I am the ataxic patient	Yes	30-59	Man	Neurologist in a general neurology clinic (not at a specialist ataxia centre)		Friedreich’s ataxia		Yes, I have a genetic confirmation of my diagnosis e.g. Friedreich’s ataxia [Please specify in the box below]	Friedreich’s ataxia	Neurologist in a general neurology clinic (not at a specialist ataxia centre)		4	2	0	0	0	0	3	1	5	1	Cardiologist	Yes, I was seen at a specialist ataxia centre but no longer receive care there	Yes		Unsure		Unsure	Neither better nor worse at the specialist ataxia centre	Neither better nor worse at the specialist ataxia centre	Neither better nor worse at the specialist ataxia centre	Neither better nor worse at the specialist ataxia centre	Neither better nor worse at the specialist ataxia centre	Neither better nor worse at the specialist ataxia centre	Neither better nor worse at the specialist ataxia centre	Neither better nor worse at the specialist ataxia centre	Equal care locally				I don't want to be referred			Yes	Neurologist in a general neurology clinic (non-specialist service)
194	YES	Yes, I am the ataxic patient	Yes	30-59	Man	Neurologist at a specialist ataxia centre		Friedreich’s ataxia		Yes, I have a genetic confirmation of my diagnosis e.g. Friedreich’s ataxia [Please specify in the box below]	on1996	Neurologist in a general neurology clinic (not at a specialist ataxia centre)		2		1	0	0	0	2	1	20	6	Neuro-oftalmologist, Ear, nose and throat specialist, DIABETES SPECIALIST, Cardiologist , Urologist	Yes, I currently receive care at a specialist ataxia centre	Yes	1995		We saw AISA tv presentation linked to the event " la Vela per la Vita" speaking abt ataxia and Besta Institute /Milan	Yes	Very much better at the specialist ataxia centre	Better at the specialist ataxia centre	Better at the specialist ataxia centre	Better at the specialist ataxia centre	Neither better nor worse at the specialist ataxia centre	Very much better at the specialist ataxia centre	Neither better nor worse at the specialist ataxia centre	Neither better nor worse at the specialist ataxia centre		I am still followed up						No (please proceed to question 44)
195	YES	Yes, I am the ataxic patient	Yes	30-59	Woman	Neurologist at a specialist ataxia centre		Friedreich’s ataxia		Yes, I have a genetic confirmation of my diagnosis e.g. Friedreich’s ataxia [Please specify in the box below]		Neurologist in a general neurology clinic (not at a specialist ataxia centre)		0	1	1	0	0	0	0	0	0	4		Yes, I currently receive care at a specialist ataxia centre	Yes		Unsure		Yes	Very much better at the specialist ataxia centre	Better at the specialist ataxia centre	Very much better at the specialist ataxia centre	Very much better at the specialist ataxia centre	Neither better nor worse at the specialist ataxia centre	Very much better at the specialist ataxia centre	Neither better nor worse at the specialist ataxia centre	Neither better nor worse at the specialist ataxia centre								Unsure (please proceed to question 44)
196	YES	Yes, I am the ataxic patient	Yes	60-80	Woman	Neurologist at a specialist ataxia centre		Cerebellar ataxia (unknown cause and not identified by genetic testing)		No		Neurologist in a general neurology clinic (not at a specialist ataxia centre)		0	0	1	0	0	0	1	1	0	1	Ophthalmologist	Yes, I currently receive care at a specialist ataxia centre	Yes	04/2017	Hospital neurologist		N/A	Better at the specialist ataxia centre	Better at the specialist ataxia centre	Better at the specialist ataxia centre	Neither better nor worse at the specialist ataxia centre	Neither better nor worse at the specialist ataxia centre	Better at the specialist ataxia centre	Neither better nor worse at the specialist ataxia centre	Neither better nor worse at the specialist ataxia centre					N/A			Yes	Neurologist in a specialist ataxia centre		05/2018
197	YES	Yes, I am the ataxic patient	Yes	30-59	Man	Neurologist at a specialist ataxia centre		Inherited cerebellar ataxia (SCAs e.g. SCA1, SCA2, SCA3, etc.)			DNA TEST	A specialist in ataxia centre				2									Yes, I currently receive care at a specialist ataxia centre	No	2014	General practitioner (GP)		No																No (please proceed to question 44)
[truncated: 24 more columns]

## Sheet: Germany clean data
Respondent	Question 1: I confirm that I am (or the person I am completing this survey on behalf of is) aged 16 years or over, live(s) in Germany and wish(es) to proceed with this survey . Please check one:	Question 2: Please indicate whether you are the person living with ataxia or a person completing the survey on their behalf and representing patient’s view. Please check one:	Question 3: Have you or the person you are completing the survey on behalf of been diagnosed with ataxia by a healthcare professional? Please check one:	Question 4: What is your age? Please check one	Question 5: Which of the following best describes your gender? Please check one:	Question 11: Which health professional is currently responsible for your ataxia management? Please check one		Question 12: Which ataxia do you have? Please check one		Question 15: Has your specific diagnosis of ataxia been confirmed e.g. through genetic testing? Please check one		Question 23: Where was the neurologist you were referred to? Please check one		Question 24 / 25 / 26: How many of the following types of appointment did you attend before your first (general) diagnosis of ataxia? Please check one per line / How many of the following types of appointment did you attend before your specific diagnosis of ataxia? Please check one per line / In THE PAST YEAR, how many of the following types of appointment have you attended as a result of your at…																															Question 27: Have you ever been referred to/seen at one of the specialist ataxia centres? Pleast check one	Question 28: Before being referred to the specialist ataxia centre, have you been referred / seen as a patient in a general neurology clinic (non-specialist clinic) for your ataxia? Please check one	Question 30: Who referred you? Please check one		Question 31: If you have previously attended other neurological clinics for your condition, before attending a specialist ataxia centre, do you feel the care received at the specialist ataxia centre is an improvement of the care you previously received? Please check one
	Response	Response	Response	Response	Response	Response	Text box	Response	Text box	Response	Text box	Response	Text box	GP appointments before first (general) diagnosis	GP appointments - before specific ataxia diagnosis	GP appointments - past year	Hospital Outpatient clinic visits with neurologist (not a SAC) - before first (general) diagnosis	Hospital Outpatient clinic visits with neurologist (not a SAC) - before specific ataxia diagnosis	Hospital Outpatient clinic visits with neurologist (not a SAC) - past year	Specialist ataxia centre visits - before first (general) diagnosis	Specialist ataxia centre visits - before specific ataxia diagnosis	Specialist ataxia centre visits - past year	number of visits of Hospital Inpatient stays - before first (general) ataxia diagnosis	number of visits of Hospital Inpatient stays - before specific ataxia diagnosis	number of visits of Hospital Inpatient stays - past year	number of nights of Hospital Inpatient stays - before first (general) ataxia diagnosis	number of nights of Hospital Inpatient stays - before specific ataxia diagnosis	number of nights of Hospital Inpatient stays - past year	A&E visits - before first (general) diagnosis	A&E visits - before specific ataxia diagnosis	A&E visits - past year	Physiotherapist appointments - before first (general) ataxia diagnosis	Physiotherapist appointments - before specific ataxia diagnosis	Physiotherapist appointments - past year	Speech and Language therapist appointments - before first (general) ataxia diagnosis	Speech and Language therapist appointments - before specific ataxia diagnosis	Speech and Language therapist appointments - past year	Occupational therapist appointments - before the first (general) ataxia diagnosis	Occupational therapist appointments - before specific ataxia diagnosis	Occupational therapist appointments - past year	Number of visits to other specialists (e.g. ophthalmologist, ear, nose and throat doctor). Please indicate the specialization in the text box below - Before the first (general) ataxia diagnosis	Number of visits to other specialists (e.g. ophthalmologist, ear, nose and throat doctor). Please indicate the specialization in the text box below - Before the specific ataxia diagnosis	Number of visits to other specialists (e.g. ophthalmologist, ear, nose and throat doctor). Please indicate the specialization in the text box below - past year	Text box	Response	Response	Response	Text box	Response
1	yes	No, I am completing it on behalf of the person with ataxia	yes	16-29	female	Neurologist at a general neurology clinic (not at a specialist ataxia center)		Friedreich’s ataxia		Yes, I have a genetic confirmation of my diagnosis e.g. Friedreich’s ataxia, spinocerebellar ataxia type 1, 2, 3, etc. (SCA1, SCA2, SCA3, etc.) [Please specify in the box below] .		In a general neurology clinic (non-specialist service)		20	10	2	1	1	2	0	0	1	5	1	1	25	8	14	6	0	1	0	50	36	10	0	25	0	0	0	3	1	0	usually an ear, nose and throat specialist, an ophthalmologist once	Yes, I was seen at a specialist ataxia centre but no longer receive care there	Unsure	Other [Please specify in the box below[	self-arranged appointment there due to EFACT	Unsure
2	yes	Yes, I am the person living with ataxia	yes	30-59	female	Neurologist at a general neurology clinic (not at a specialist ataxia center)		Inherited cerebellar ataxia (SCAs e.g. SCA1, SCA2, SCA3, etc.)		Yes, I have a genetic confirmation of my diagnosis e.g. Friedreich’s ataxia, spinocerebellar ataxia type 1, 2, 3, etc. (SCA1, SCA2, SCA3, etc.) [Please specify in the box below] .	SCA 6	In a specialist ataxia center		0	0	2	0	0	2	0	0	1	1	1	0	5	5	0	0	0	0	0	0	50	0	0	0	0	0	0	0	0	1	Ophthalmologist		No	Other [Please specify in the box below[	I myself wanted to see them because family members are affected, too.	Yes
3	yes	Yes, I am the person living with ataxia	yes	30-59	male	General practitioner (GP)		Friedreich’s ataxia		Yes, I have a genetic confirmation of my diagnosis e.g. Friedreich’s ataxia, spinocerebellar ataxia type 1, 2, 3, etc. (SCA1, SCA2, SCA3, etc.) [Please specify in the box below] .	Friedreich ataxia	In a general neurology clinic (non-specialist service)		2	2	4	0	4	4	0	1	1	1	0	2	Cannot recall	0	35	0	1	2	0	40	50	0	0	30	0	0	30	0	1	2		Yes, I currently receive care at a specialist ataxia centre	Unsure	Hospital neurologist		No
4	yes	Yes, I am the person living with ataxia	yes	16-29	male	Neurologist at a specialist ataxia centre		Friedreich’s ataxia		Yes, I have a genetic confirmation of my diagnosis e.g. Friedreich’s ataxia, spinocerebellar ataxia type 1, 2, 3, etc. (SCA1, SCA2, SCA3, etc.) [Please specify in the box below] .		In a specialist ataxia center		Cannot recall			5			8			0			0			28			Cannot recall			0			25			0				Yes, I currently receive care at a specialist ataxia centre	No	Hospital neurologist		Yes
5	yes	Yes, I am the person living with ataxia	yes	30-59	female	Neurologist at a general neurology clinic (not at a specialist ataxia center)	At a general neurologist practice	Inherited cerebellar ataxia (SCAs e.g. SCA1, SCA2, SCA3, etc.)	SCA6	Yes, I have a genetic confirmation of my diagnosis e.g. Friedreich’s ataxia, spinocerebellar ataxia type 1, 2, 3, etc. (SCA1, SCA2, SCA3, etc.) [Please specify in the box below] .	SCA6	In a specialist ataxia center	Uni Bochum	4																		5									1				Yes, I currently receive care at a specialist ataxia centre	No	Other [Please specify in the box below[	Neurologist with own practice	Yes
6	yes	Yes, I am the person living with ataxia	yes	60-80	female		General neurologist	Inherited cerebellar ataxia (SCAs e.g. SCA1, SCA2, SCA3, etc.)	SCA 6	Yes, I have a genetic confirmation of my diagnosis e.g. Friedreich’s ataxia, spinocerebellar ataxia type 1, 2, 3, etc. (SCA1, SCA2, SCA3, etc.) [Please specify in the box below] .	SCA 6	Other [Please specify in the box below].	general neurologist's office				0	2	4	0	0	1	0	0	0	0	0	0	0	0	0	0	0	0	0	0	0
7	yes	Yes, I am the person living with ataxia	yes	30-59	male	Neurologist at a specialist ataxia centre		Not known		No	Molecular genetic tests, negative results	In a general neurology clinic (non-specialist service)		3	3	3	1	1	1	0	2	2	0	1	1	0	2		0	0	0	0	0	0	9	9	9	0	0	0	1	1	1	Ear, nose and throat specialist	Yes, I currently receive care at a specialist ataxia centre	Yes	Other [Please specify in the box below[	personal connections	Yes
9	yes	Yes, I am the person living with ataxia	yes	30-59	female	Other [Please specify in the box below]	Neurology	Episodic ataxia		Yes, I have a genetic confirmation of my diagnosis e.g. Friedreich’s ataxia, spinocerebellar ataxia type 1, 2, 3, etc. (SCA1, SCA2, SCA3, etc.) [Please specify in the box below] .		In a specialist ataxia center		Cannot recall	Cannot recall	20	1	Cannot recall	0	0	0	1	7	0	0	4	0	0	4	0	0	Cannot recall	Cannot recall	Cannot recall	0	0	0	0	0	0	Cannot recall	Cannot recall	Cannot recall		Yes, I currently receive care at a specialist ataxia centre	No	GP		N/A
10	yes	Yes, I am the person living with ataxia	yes	30-59	male	Neurologist at a specialist ataxia centre		Other [Please specify in the box below]	Nonprogressive ataxia with prominent cerebellar oculomotor disorder and discrete ataxia of the limbs	Yes, I have a genetic confirmation of my diagnosis e.g. Friedreich’s ataxia, spinocerebellar ataxia type 1, 2, 3, etc. (SCA1, SCA2, SCA3, etc.) [Please specify in the box below] .		Unsure		1		1	1																												Yes, I currently receive care at a specialist ataxia centre	Unsure	Unsure		Yes
11	yes	Yes, I am the person living with ataxia	yes	30-59	female	Neurologist at a general neurology clinic (not at a specialist ataxia center)		Inherited cerebellar ataxia (SCAs e.g. SCA1, SCA2, SCA3, etc.)		Yes, I have a genetic confirmation of my diagnosis e.g. Friedreich’s ataxia, spinocerebellar ataxia type 1, 2, 3, etc. (SCA1, SCA2, SCA3, etc.) [Please specify in the box below] .	SCA 3	In a general neurology clinic (non-specialist service)		2			1																											Longterm physiotherapy, once a week from receiving diagnosis	No [please proceed to question 35]
12	yes	No, I am completing it on behalf of the person with ataxia	yes	16-29	male	Neurologist at a specialist ataxia centre	It is a big issue to find nearby neurology care services regarding my disease. Some of the neurologists I visited were confronted with this disease the first time and could not help me. Some others asked what disease I was meaning. They did not know that this disease exists. And even others were just emphasising that the disease can never be cured. It is a dilemma! At my last appointment, the neu…	Friedreich’s ataxia	autosomal rezessive, homoallelic GAA expansion within FXN gene	Yes, I have a genetic confirmation of my diagnosis e.g. Friedreich’s ataxia, spinocerebellar ataxia type 1, 2, 3, etc. (SCA1, SCA2, SCA3, etc.) [Please specify in the box below] .			The chaos just started to increase and the less I know how to handle it, and I don't know this disease, so I searched the web for it. We went to a hospital which wouldn't help either.	3	Cannot recall	4	0	0	5	0	0	1	0	0	0	0	0	0	0	0	0	0	0	0	0	0	4	0	0	50	0	0	3	Getting from wheelchair into bed failed, fell onto bed frame and tympanic membrane was rupured, a surgery was required	Yes, I currently receive care at a specialist ataxia centre	No	Other [Please specify in the box below[	We asked the family doctor to write a referral because we recognized the university hospital and their work on the internet.	Yes
14	yes	Yes, I am the person living with ataxia	yes	60-80	male	Neurologist at a specialist ataxia centre		Inherited cerebellar ataxia (SCAs e.g. SCA1, SCA2, SCA3, etc.)		Yes, I have a genetic confirmation of my diagnosis e.g. Friedreich’s ataxia, spinocerebellar ataxia type 1, 2, 3, etc. (SCA1, SCA2, SCA3, etc.) [Please specify in the box below] .		In a specialist ataxia center																																	Yes, I currently receive care at a specialist ataxia centre	Unsure	Unsure		Unsure
17	yes	Yes, I am the person living with ataxia	yes	60-80	female	Neurologist at a general neurology clinic (not at a specialist ataxia center)				Yes, I have a genetic confirmation of my diagnosis e.g. Friedreich’s ataxia, spinocerebellar ataxia type 1, 2, 3, etc. (SCA1, SCA2, SCA3, etc.) [Please specify in the box below] .
20	yes	Yes, I am the person living with ataxia	yes	30-59	male	Neurologist at a general neurology clinic (not at a specialist ataxia center)		Episodic ataxia		Yes, I have a genetic confirmation of my diagnosis e.g. Friedreich’s ataxia, spinocerebellar ataxia type 1, 2, 3, etc. (SCA1, SCA2, SCA3, etc.) [Please specify in the box below] .	Episodic ataxia type 2	In a specialist ataxia center		Cannot recall	Cannot recall	Cannot recall	Cannot recall	Cannot recall	Cannot recall	Cannot recall	Cannot recall	Cannot recall				Cannot recall	Cannot recall	Cannot recall	Cannot recall	Cannot recall	Cannot recall	Cannot recall	Cannot recall	Cannot recall	0	0	0	Cannot recall	Cannot recall	Cannot recall	Cannot recall	Cannot recall	Cannot recall		Yes, I currently receive care at a specialist ataxia centre	No	GP		Unsure
23	yes	Yes, I am the person living with ataxia	yes	30-59	female	Neurologist at a general neurology clinic (not at a specialist ataxia center)		Not known	mostly episodic ataxia	Yes, I have other confirmation of my diagnosis e.g. gluten ataxia [Please specify in the box below] .	Genetic test result from 18.08.2020	In a general neurology clinic (non-specialist service)		Cannot recall																											1	1	1		No [please proceed to question 35]
24	yes	Yes, I am the person living with ataxia	yes	30-59	female	Neurologist at a general neurology clinic (not at a specialist ataxia center)		Inherited cerebellar ataxia (SCAs e.g. SCA1, SCA2, SCA3, etc.)	SCAR8	Yes, I have a genetic confirmation of my diagnosis e.g. Friedreich’s ataxia, spinocerebellar ataxia type 1, 2, 3, etc. (SCA1, SCA2, SCA3, etc.) [Please specify in the box below] .	SCAR8/SYNEI	In a general neurology clinic (non-specialist service)		1	1	4				2		0					3						3				50			50			6	specialists for: ear, nose and throat; eyes; gynaecology; tooth care; skin care	Yes, I was seen at a specialist ataxia centre but no longer receive care there	No	GP		No
25	yes	Yes, I am the person living with ataxia	yes	60-80	male	Neurologist at a general neurology clinic (not at a specialist ataxia center)		Inherited cerebellar ataxia (SCAs e.g. SCA1, SCA2, SCA3, etc.)		Unsure		In a general neurology clinic (non-specialist service)																																	Yes, I currently receive care at a specialist ataxia centre	No	Hospital neurologist		Unsure
27	yes	Yes, I am the person living with ataxia	yes	60-80	female	Other [Please specify in the box below]	Neurologist running his own practice	Not known		Yes, I have a genetic confirmation of my diagnosis e.g. Friedreich’s ataxia, spinocerebellar ataxia type 1, 2, 3, etc. (SCA1, SCA2, SCA3, etc.) [Please specify in the box below] .	spinocerebellar ataxia	In a general neurology clinic (non-specialist service)		3									1			5						30			15										No [please proceed to question 35]
29	yes	No, I am completing it on behalf of the person with ataxia	yes	30-59	male	Neurologist at a general neurology clinic (not at a specialist ataxia center)		Inherited cerebellar ataxia (SCAs e.g. SCA1, SCA2, SCA3, etc.)		Yes, I have a genetic confirmation of my diagnosis e.g. Friedreich’s ataxia, spinocerebellar ataxia type 1, 2, 3, etc. (SCA1, SCA2, SCA3, etc.) [Please specify in the box below] .		In a general neurology clinic (non-specialist service)		2			1			0						10			0			Cannot recall			Cannot recall			Cannot recall			3				No [please proceed to question 35]
30	yes	Yes, I am the person living with ataxia	yes	60-80	female	Neurologist at a general neurology clinic (not at a specialist ataxia center)		Not known		No		In a general neurology clinic (non-specialist service)					10						1			10						Cannot recall			10			20							No [please proceed to question 35]
31	yes	Yes, I am the person living with ataxia	yes	30-59	male	Other [Please specify in the box below]	Neurologist owning a neurologist practice	Inherited cerebellar ataxia (SCAs e.g. SCA1, SCA2, SCA3, etc.)		Yes, I have other confirmation of my diagnosis e.g. gluten ataxia [Please specify in the box below] .	cerebellar ataxia			0	0	0	0	0	2	0	0	0	0	0	0	Cannot recall	Cannot recall	0	Cannot recall	3	0	Cannot recall	Cannot recall	50	Cannot recall		0	Cannot recall		30	Cannot recall	2	6		No [please proceed to question 35]
33	yes	Yes, I am the person living with ataxia	yes	30-59	male	Neurologist at a general neurology clinic (not at a specialist ataxia center)		Inherited cerebellar ataxia (SCAs e.g. SCA1, SCA2, SCA3, etc.)		Yes, I have a genetic confirmation of my diagnosis e.g. Friedreich’s ataxia, spinocerebellar ataxia type 1, 2, 3, etc. (SCA1, SCA2, SCA3, etc.) [Please specify in the box below] .		In a general neurology clinic (non-specialist service)																																	Yes, I was seen at a specialist ataxia centre but no longer receive care there	Yes	Hospital neurologist		Yes
34	yes	Yes, I am the person living with ataxia	yes	30-59	male	General practitioner (GP)		Inherited cerebellar ataxia (SCAs e.g. SCA1, SCA2, SCA3, etc.)		Yes, I have a genetic confirmation of my diagnosis e.g. Friedreich’s ataxia, spinocerebellar ataxia type 1, 2, 3, etc. (SCA1, SCA2, SCA3, etc.) [Please specify in the box below] .	Sca3	In a general neurology clinic (non-specialist service)		2			2			1						0			0			27			21			0			0				Yes, I currently receive care at a specialist ataxia centre	No	GP		Yes
35	yes	Yes, I am the person living with ataxia	yes	30-59	female	Neurologist at a general neurology clinic (not at a specialist ataxia center)		Inherited cerebellar ataxia (SCAs e.g. SCA1, SCA2, SCA3, etc.)		Yes, I have a genetic confirmation of my diagnosis e.g. Friedreich’s ataxia, spinocerebellar ataxia type 1, 2, 3, etc. (SCA1, SCA2, SCA3, etc.) [Please specify in the box below] .		In a general neurology clinic (non-specialist service)		0	0	4	0	0	3	0	0	0	0	0	0	0	0	0	0	0	0	0	0	50	0	0	0	0	0	0	1	0	0	ENT specialist	No [please proceed to question 35]
36	yes	Yes, I am the person living with ataxia	yes	30-59	male	General practitioner (GP)		Inherited cerebellar ataxia (SCAs e.g. SCA1, SCA2, SCA3, etc.)		Yes, I have a genetic confirmation of my diagnosis e.g. Friedreich’s ataxia, spinocerebellar ataxia type 1, 2, 3, etc. (SCA1, SCA2, SCA3, etc.) [Please specify in the box below] .
37	yes	No, I am completing it on behalf of the person with ataxia	yes	30-59	male	General practitioner (GP)		Other [Please specify in the box below]	Msa C	Yes, I have other confirmation of my diagnosis e.g. gluten ataxia [Please specify in the box below] .
38	yes	Yes, I am the person living with ataxia	yes	30-59	male	Other [Please specify in the box below]	General neurologist	Inherited cerebellar ataxia (SCAs e.g. SCA1, SCA2, SCA3, etc.)		Yes, I have a genetic confirmation of my diagnosis e.g. Friedreich’s ataxia, spinocerebellar ataxia type 1, 2, 3, etc. (SCA1, SCA2, SCA3, etc.) [Please specify in the box below] .	SCA1	Other [Please specify in the box below].	local neurologist's office	20	5	2	6	1	2	0	1	1	5	0	0	Cannot recall	Cannot recall	Cannot recall	0	0	0	1	1	1	0	2	1	0	2	1	Cannot recall	Cannot recall	Cannot recall		Yes, I currently receive care at a specialist ataxia centre	No	Hospital neurologist		N/A
39	yes	Yes, I am the person living with ataxia	yes	30-59	female	Other [Please specify in the box below]	Neurologist with own practice	Inherited cerebellar ataxia (SCAs e.g. SCA1, SCA2, SCA3, etc.)	SCA1	Yes, I have a genetic confirmation of my diagnosis e.g. Friedreich’s ataxia, spinocerebellar ataxia type 1, 2, 3, etc. (SCA1, SCA2, SCA3, etc.) [Please specify in the box below] .	SCA1	In a specialist ataxia center	Uni hospital Essen			2			2			1			0			0			0			50			20			0			0	Physiotherapy twice a week, more than 50 times overall	Yes, I currently receive care at a specialist ataxia centre	No	Unsure	Diagnosis mother 2007, and therefore participation in an ataxia study of non-examined relatives. Double blind experimental design	Yes
40	yes	No, I am completing it on behalf of the person with ataxia	yes	60-80	female	Neurologist at a specialist ataxia centre		Not known			not yet identified	In a general neurology clinic (non-specialist service)		5		1	4		0	0		0	1		0			0	1		0			50			50			50	1			Ophthalmologist	Yes, I currently receive care at a specialist ataxia centre	Yes	Hospital neurologist		Yes
41	yes	Yes, I am the person living with ataxia	yes	60-80	female	Neurologist at a specialist ataxia centre			Cerebellar oculomotor disorder. Unknown cause.	No	Analysis in progress	In a general neurology clinic (non-specialist service)		1			1	2	5	1			0	0	0	0	0	0	0			0	2		0			0			0	1			Yes, I currently receive care at a specialist ataxia centre	Yes	Hospital neurologist		Yes
42	yes	Yes, I am the person living with ataxia	yes	30-59	female	Neurologist at a general neurology clinic (not at a specialist ataxia center)		Inherited cerebellar ataxia (SCAs e.g. SCA1, SCA2, SCA3, etc.)		Yes, I have a genetic confirmation of my diagnosis e.g. Friedreich’s ataxia, spinocerebellar ataxia type 1, 2, 3, etc. (SCA1, SCA2, SCA3, etc.) [Please specify in the box below] .		In a general neurology clinic (non-specialist service)							4	0		1												45			37			49					No [please proceed to question 35]	No
43	yes	Yes, I am the person living with ataxia	yes	30-59	male	Neurologist at a specialist ataxia centre	Mrs Prof. Dr. Timmann-Braun (University hospital DU-E)who is firmly committed to my medical care, helpful and supportive !!!	Inherited cerebellar ataxia (SCAs e.g. SCA1, SCA2, SCA3, etc.)	SCA6	Yes, I have a genetic confirmation of my diagnosis e.g. Friedreich’s ataxia, spinocerebellar ataxia type 1, 2, 3, etc. (SCA1, SCA2, SCA3, etc.) [Please specify in the box below] .	Specific SCA6 testing due to genetically confirmed SCA diagnosis of the father.	In a general neurology clinic (non-specialist service)	The risk of having ataxia was obviously high as my father also experiences ataxia. My current health problems are prominently caused by the other genetic defect, 'HSP' respectively. It took around 15 years from initially noticing daily life impairments to receiving an unambiguous diagnosis (by UKT). During all this time, serveral general neurologists failed to provide me with medical services reg…	0	5	0	0	0	0	0	0	1	0	0	0	0	0	0	0	0	0	0	6	50	0	0	0	0	0	0	0	0	0	Supplement 'physioth. appoint.' (before specific diagnosis): My health insurance wouldn't cover more than the usually prescribed '6 appointments' as long as no specific health issue is identified by a professional. // Supplement 'occup. appoint.': They were prescribed and had positive effects but my health insurance wouldn't cover them either.	Yes, I currently receive care at a specialist ataxia centre	No	Other [Please specify in the box below[	GP referred me in accordance to the recommendation by Mr Prof Dr Schoels after he received the varified ataxia-diagnosis	N/A
44	yes	Yes, I am the person living with ataxia	yes	60-80	female	Neurologist at a specialist ataxia centre	+specialist for neurology in medical practice	Inherited cerebellar ataxia (SCAs e.g. SCA1, SCA2, SCA3, etc.)		Yes, I have a genetic confirmation of my diagnosis e.g. Friedreich’s ataxia, spinocerebellar ataxia type 1, 2, 3, etc. (SCA1, SCA2, SCA3, etc.) [Please specify in the box below] .	Spinocerebellar ataxia type 1	In a general neurology clinic (non-specialist service)		5	Cannot recall	0	Cannot recall	4	4	1	1	1	0	0	0	0	0	0	0	0	0	0	0	50	0	0	10	0	0	10	0	0	1	Physiotherapy twice a week	Yes, I currently receive care at a specialist ataxia centre	Yes	Hospital neurologist		Yes
45	yes	Yes, I am the person living with ataxia	yes	60-80	female	Neurologist at a specialist ataxia centre	+specialist for neurology in medical practice	Inherited cerebellar ataxia (SCAs e.g. SCA1, SCA2, SCA3, etc.)		Yes, I have a genetic confirmation of my diagnosis e.g. Friedreich’s ataxia, spinocerebellar ataxia type 1, 2, 3, etc. (SCA1, SCA2, SCA3, etc.) [Please specify in the box below] .	Spinocerebellar ataxia type 1	In a general neurology clinic (non-specialist service)		5	Cannot recall	0	Cannot recall	4		1	1	1	0	0	0	0	0	0	0	0	0	0	0	50	0	0	10	0	0	10	0	0	1	Physiotherapy twice a week	Yes, I currently receive care at a specialist ataxia centre	Yes	Hospital neurologist		Yes
47	yes	Yes, I am the person living with ataxia	yes	16-29	female	General practitioner (GP)		Friedreich’s ataxia		Yes, I have a genetic confirmation of my diagnosis e.g. Friedreich’s ataxia, spinocerebellar ataxia type 1, 2, 3, etc. (SCA1, SCA2, SCA3, etc.) [Please specify in the box below] .	Friedreich ataxia	In a general neurology clinic (non-specialist service)		6	2	3	2	2	3	0	0	1	0	0	0	0	0	0	0	0	1	Cannot recall	Cannot recall	Cannot recall	0	0	8	Cannot recall	Cannot recall	2	Cannot recall	Cannot recall	10	Ophthalmologist, orthopaedist, cardiologists, gynaecologist	Yes, I was seen at a specialist ataxia centre but no longer receive care there	No	GP		N/A
48	yes	Yes, I am the person living with ataxia	yes	30-59	female	Neurologist at a specialist ataxia centre		Not known				In a general neurology clinic (non-specialist service)		Cannot recall	Cannot recall	8	Cannot recall	Cannot recall	Cannot recall	1		1	3		0	12			2		0	Cannot recall		40	0		0	0		0	10		3	Orthopaedics	Yes, I currently receive care at a specialist ataxia centre	Yes	Hospital neurologist		Yes
49	yes	Yes, I am the person living with ataxia	yes	30-59	male	Neurologist at a specialist ataxia centre		Other [Please specify in the box below]	AOA2		AOA2	In a specialist ataxia center																																4-5	Yes, I currently receive care at a specialist ataxia centre	No	GP		Yes
50	yes	Yes, I am the person living with ataxia	yes	30-59	male	Unsure		Inherited cerebellar ataxia (SCAs e.g. SCA1, SCA2, SCA3, etc.)		Yes, I have a genetic confirmation of my diagnosis e.g. Friedreich’s ataxia, spinocerebellar ataxia type 1, 2, 3, etc. (SCA1, SCA2, SCA3, etc.) [Please specify in the box below] .	SCA3	Other [Please specify in the box below].	A special service is currently not required	1			1			1			0			0			0			0			0			0			0				Unure [please proceed to question 35]
51	yes	Yes, I am the person living with ataxia	yes	30-59	female	Neurologist at a general neurology clinic (not at a specialist ataxia center)		Not known		No	Completed genetic tests without result	In a general neurology clinic (non-specialist service)		8		1		40			5			2			10			1			50						10			4		Physio 2x a week since 2014, 1xENT, 3xophthalmologist	Yes, I currently receive care at a specialist ataxia centre	Yes	Hospital neurologist		Unsure
52	yes	Yes, I am the person living with ataxia	yes	30-59	male	Neurologist at a general neurology clinic (not at a specialist ataxia center)		Inherited cerebellar ataxia (SCAs e.g. SCA1, SCA2, SCA3, etc.)		Yes, I have a genetic confirmation of my diagnosis e.g. Friedreich’s ataxia, spinocerebellar ataxia type 1, 2, 3, etc. (SCA1, SCA2, SCA3, etc.) [Please specify in the box below] .		In a general neurology clinic (non-specialist service)		0	0	0	2	0	0	2	1	0	0	0	0	0	0	0	0	0	0	0	0	0	0	0	0	0	0	0	0	0	0		Yes, I currently receive care at a specialist ataxia centre	Yes	Hospital neurologist		Yes
53	yes	Yes, I am the person living with ataxia	yes	16-29	male	Neurologist at a general neurology clinic (not at a specialist ataxia center)		Friedreich’s ataxia		Yes, I have a genetic confirmation of my diagnosis e.g. Friedreich’s ataxia, spinocerebellar ataxia type 1, 2, 3, etc. (SCA1, SCA2, SCA3, etc.) [Please specify in the box below] .		In a general neurology clinic (non-specialist service)		1	1	15	2	3	2	0	0	1	0	0	0	0	0	0	0	0	0	0	0	50	0	0	0	0	0	0	2	2	3		Yes, I currently receive care at a specialist ataxia centre	Yes	Hospital neurologist		Unsure
54	yes	Yes, I am the person living with ataxia	yes	30-59	female	Neurologist at a general neurology clinic (not at a specialist ataxia center)		Inherited cerebellar ataxia (SCAs e.g. SCA1, SCA2, SCA3, etc.)		Yes, I have a genetic confirmation of my diagnosis e.g. Friedreich’s ataxia, spinocerebellar ataxia type 1, 2, 3, etc. (SCA1, SCA2, SCA3, etc.) [Please specify in the box below] .
55	yes	Yes, I am the person living with ataxia	yes	30-59	female	Neurologist at a general neurology clinic (not at a specialist ataxia center)	I am annually examined in the Clinic for Movement Disorders, Uni Frankfurt.	Inherited cerebellar ataxia (SCAs e.g. SCA1, SCA2, SCA3, etc.)		Yes, I have a genetic confirmation of my diagnosis e.g. Friedreich’s ataxia, spinocerebellar ataxia type 1, 2, 3, etc. (SCA1, SCA2, SCA3, etc.) [Please specify in the box below] .	SCA1	In a specialist ataxia center		1	1				3			1												50			50			50			2		Unsure [please proceed to question 35]	No	GP		Yes
57	yes	Yes, I am the person living with ataxia	yes	30-59	female	Neurologist at a general neurology clinic (not at a specialist ataxia center)		Inherited cerebellar ataxia (SCAs e.g. SCA1, SCA2, SCA3, etc.)	Spinocerebellar ataxia type 13	Yes, I have a genetic confirmation of my diagnosis e.g. Friedreich’s ataxia, spinocerebellar ataxia type 1, 2, 3, etc. (SCA1, SCA2, SCA3, etc.) [Please specify in the box below] .	spinocerebellar ataxia type 13	In a general neurology clinic (non-specialist service)		Cannot recall	Cannot recall	12	25	20	8	0	0	1	8	7	1				2	2	2	Cannot recall	Cannot recall	Cannot recall	Cannot recall	Cannot recall	Cannot recall	Cannot recall	Cannot recall	Cannot recall	5	5	5	Orthopaedics, ENT, pulmonology, neurologist, psychologist	Yes, I was seen at a specialist ataxia centre but no longer receive care there	Yes	Hospital neurologist		Unsure
58	yes	Yes, I am the person living with ataxia	yes	60-80	male		privat insurance patient at University hospital RWTH Aachen	Inherited cerebellar ataxia (SCAs e.g. SCA1, SCA2, SCA3, etc.)		Yes, I have a genetic confirmation of my diagnosis e.g. Friedreich’s ataxia, spinocerebellar ataxia type 1, 2, 3, etc. (SCA1, SCA2, SCA3, etc.) [Please specify in the box below] .	Spinocerebellar ataxie type III (SCA3) with extrapyramidal, cerbellar, pyramidal and peripheral neuropathological contribution	In a general neurology clinic (non-specialist service)	UKMainz	Cannot recall	Cannot recall	8	1	0	0	0	0	1	1	1	0	9	5	0	0	0	0	0	0	50	0	0	40	0	0	1	0	0	1	Specialist for vascular and lymphatic system	Yes, I currently receive care at a specialist ataxia centre	Yes	Hospital neurologist		Yes
60	yes	Yes, I am the person living with ataxia	yes	30-59	male	General practitioner (GP)		Inherited cerebellar ataxia (SCAs e.g. SCA1, SCA2, SCA3, etc.)		Yes, I have a genetic confirmation of my diagnosis e.g. Friedreich’s ataxia, spinocerebellar ataxia type 1, 2, 3, etc. (SCA1, SCA2, SCA3, etc.) [Please specify in the box below] .		In a general neurology clinic (non-specialist service)		Cannot recall	Cannot recall	9	0	0	1	0	0	1	0	2	0	0	20	0	0	0	0	Cannot recall	Cannot recall	0	0	0	20	0	0	20	Cannot recall	Cannot recall	2		Yes, I currently receive care at a specialist ataxia centre	No	GP		Unsure
61	yes	Yes, I am the person living with ataxia	yes	30-59	male	Neurologist at a specialist ataxia centre	also General practitioner (GP) and neurologist, also neurologist of a clinical neurology department	Other [Please specify in the box below]	sporadic ataxia, unknown etiology	Unsure		In a general neurology clinic (non-specialist service)	Both A and B are true	10	10	15	0	6	6	0	13	1	2	2	0	5	8	0	4	1	0	0	10	20	0	20	0	0	50	50	0	8	2		Yes, I currently receive care at a specialist ataxia centre	Yes	Hospital neurologist		Unsure
63	yes	Yes, I am the person living with ataxia	yes	30-59	male	Neurologist at a specialist ataxia centre	in agreement with General practitioner (GP)	Friedreich’s ataxia		Yes, I have a genetic confirmation of my diagnosis e.g. Friedreich’s ataxia, spinocerebellar ataxia type 1, 2, 3, etc. (SCA1, SCA2, SCA3, etc.) [Please specify in the box below] .	Friedreich ataxia	Other [Please specify in the box below].	General neurologist with own practice	1	0	4	3	2	0	0	5	1	0	0	0	0	0	0	2	0	0	40	0	50	0	0	3	0	0	10	1	0	2	ophthalmologist before first diagnosis - ophthalmologist & cardiologist in past year	Yes, I currently receive care at a specialist ataxia centre	Yes	Hospital neurologist		Yes
64	yes	No, I am completing it on behalf of the person with ataxia	yes	30-59	male	Neurologist at a general neurology clinic (not at a specialist ataxia center)		Inherited cerebellar ataxia (SCAs e.g. SCA1, SCA2, SCA3, etc.)		Yes, I have a genetic confirmation of my diagnosis e.g. Friedreich’s ataxia, spinocerebellar ataxia type 1, 2, 3, etc. (SCA1, SCA2, SCA3, etc.) [Please specify in the box below] .		In a general neurology clinic (non-specialist service)		2			4	2	2	1	1	2															40				2	1			Yes, I currently receive care at a specialist ataxia centre	Yes	Hospital neurologist		Yes
65	yes	Yes, I am the person living with ataxia	yes	30-59	male	General practitioner (GP)	Annual examination at Friedrich-Baur-Institut	Friedreich’s ataxia		Yes, I have a genetic confirmation of my diagnosis e.g. Friedreich’s ataxia, spinocerebellar ataxia type 1, 2, 3, etc. (SCA1, SCA2, SCA3, etc.) [Please specify in the box below] .	Type not known	In a general neurology clinic (non-specialist service)				3	0	0	0	0	0	1	0	0	3	0	0	2	0	0	2	0	0	0	0	0	4	0	0	0	2	2	1		Yes, I currently receive care at a specialist ataxia centre	Yes	GP		Yes
66	yes	Yes, I am the person living with ataxia	yes	30-59	female	Neurologist at a specialist ataxia centre		Other [Please specify in the box below]	Leukodystrophy	Yes, I have a genetic confirmation of my diagnosis e.g. Friedreich’s ataxia, spinocerebellar ataxia type 1, 2, 3, etc. (SCA1, SCA2, SCA3, etc.) [Please specify in the box below] .	Leukodstrophy 4H syndrome, but from 2017 on	In a general neurology clinic (non-specialist service)		Cannot recall	Cannot recall	1	5	4	2	0	11	1	3	1	0	Cannot recall	5	0	1	1	0	0	Cannot recall	0	0	Cannot recall	45	0	0	0	0	5	0		Yes, I currently receive care at a specialist ataxia centre	Yes	Hospital neurologist		Yes
67	yes	Yes, I am the person living with ataxia	yes	60-80	female	Neurologist at a specialist ataxia centre		Not known		No		In a specialist ataxia center											2	2	0	10	10							50											No [please proceed to question 35]
68	yes	Yes, I am the person living with ataxia	yes	60-80	male	Neurologist at a general neurology clinic (not at a specialist ataxia center)		Not known		No
70	yes	Yes, I am the person living with ataxia	yes	16-29	female	Neurologist at a general neurology clinic (not at a specialist ataxia center)		Inherited cerebellar ataxia (SCAs e.g. SCA1, SCA2, SCA3, etc.)		Unsure
71	yes	Yes, I am the person living with ataxia	yes	16-29	male	General practitioner (GP)		Friedreich’s ataxia		Yes, I have a genetic confirmation of my diagnosis e.g. Friedreich’s ataxia, spinocerebellar ataxia type 1, 2, 3, etc. (SCA1, SCA2, SCA3, etc.) [Please specify in the box below] .	Friedreich ataxia	In a general neurology clinic (non-specialist service)		Cannot recall	Cannot recall	6	Cannot recall	Cannot recall	1	0	0	1	0	0	0	0	0	0	0	0	0	0	0	0	0	0	0	0	0	0	Cannot recall	Cannot recall	10	Specialist for diabetes, ophthalmologist	Yes, I currently receive care at a specialist ataxia centre	Yes	Hospital neurologist		Yes
72	yes	Yes, I am the person living with ataxia	yes	30-59	female	General practitioner (GP)		Other [Please specify in the box below]	Autoimmune response described by Brusu	No		In a general neurology clinic (non-specialist service)		2			3			0			5			Cannot recall			0			50			50			3			0				Unure [please proceed to question 35]
73	yes	Yes, I am the person living with ataxia	yes	16-29	female	Other [Please specify in the box below]	paediatrician	Not known		No		Other [Please specify in the box below].	social pediatric centre (Sozialpädiatrisches Zentrum)																																No [please proceed to question 35]
75	yes	Yes, I am the person living with ataxia	yes	16-29	female	Neurologist at a specialist ataxia centre		Friedreich’s ataxia		Yes, I have a genetic confirmation of my diagnosis e.g. Friedreich’s ataxia, spinocerebellar ataxia type 1, 2, 3, etc. (SCA1, SCA2, SCA3, etc.) [Please specify in the box below] .	Friedreich-Ataxie	In a general neurology clinic (non-specialist service)		2	0	4	2	0	2	1	1	1	0	0	0	0	0	0	0	0	0	0	0	50	0	0	0	0	0	0	0	0	1		Yes, I currently receive care at a specialist ataxia centre	No	GP		Yes
77	yes	Yes, I am the person living with ataxia	yes	30-59	female	Neurologist at a general neurology clinic (not at a specialist ataxia center)		Friedreich’s ataxia		Yes, I have a genetic confirmation of my diagnosis e.g. Friedreich’s ataxia, spinocerebellar ataxia type 1, 2, 3, etc. (SCA1, SCA2, SCA3, etc.) [Please specify in the box below] .	Friedreich ataxia	In a general neurology clinic (non-specialist service)																																	Yes, I currently receive care at a specialist ataxia centre	No	Hospital neurologist		Yes
78	yes	No, I am completing it on behalf of the person with ataxia	yes	16-29	male	Neurologist at a specialist ataxia centre		Friedreich’s ataxia		Yes, I have a genetic confirmation of my diagnosis e.g. Friedreich’s ataxia, spinocerebellar ataxia type 1, 2, 3, etc. (SCA1, SCA2, SCA3, etc.) [Please specify in the box below] .	Friedreich ataxia	Other [Please specify in the box below].	Professional for social paediatry	25	25	4	2	2	2	0	1	1				1	1	10	2	2	15	0	1	1	1	1	2	1	1	2	2	2	0	Eyes, ENT	Yes, I currently receive care at a specialist ataxia centre	Yes	Other [Please specify in the box below[	Social-paediatrist center	Yes
79	yes	Yes, I am the person living with ataxia	yes	16-29	male	Neurologist at a specialist ataxia centre		Friedreich’s ataxia		Yes, I have a genetic confirmation of my diagnosis e.g. Friedreich’s ataxia, spinocerebellar ataxia type 1, 2, 3, etc. (SCA1, SCA2, SCA3, etc.) [Please specify in the box below] .		In a specialist ataxia center		4	4	4	0	10	1	0	0	1	0	0	0	0	0	0	0	1	0	0	0	0	0	0	0	0	0	48	0	4	1		Yes, I currently receive care at a specialist ataxia centre	No	GP		Yes
80	yes	Yes, I am the person living with ataxia	yes	30-59	male	Neurologist at a specialist ataxia centre		Other [Please specify in the box below]	Cerebellar ataxia and mitochondriopathy	Yes, I have other confirmation of my diagnosis e.g. gluten ataxia [Please specify in the box below] .	Mitochondriopathy	In a general neurology clinic (non-specialist service)		Cannot recall	Cannot recall	Cannot recall	Cannot recall	Cannot recall	Cannot recall	0	Cannot recall	2	0	3	1	0	Cannot recall	3	0	0	0	Cannot recall	Cannot recall	Cannot recall	0	0	0	0	1	0	Cannot recall	Cannot recall	4	ENT, ophthalmologist	Yes, I currently receive care at a specialist ataxia centre	Yes	Hospital neurologist		Yes
83	yes	No, I am completing it on behalf of the person with ataxia	yes	30-59	male	General practitioner (GP)
85	yes	Yes, I am the person living with ataxia	yes	30-59	male	General practitioner (GP)	Neurologist	Inherited cerebellar ataxia (SCAs e.g. SCA1, SCA2, SCA3, etc.)		Yes, I have a genetic confirmation of my diagnosis e.g. Friedreich’s ataxia, spinocerebellar ataxia type 1, 2, 3, etc. (SCA1, SCA2, SCA3, etc.) [Please specify in the box below] .		In a general neurology clinic (non-specialist service)		0		1			2										0																No [please proceed to question 35]
86	yes	Yes, I am the person living with ataxia	yes	60-80	female	Neurologist at a specialist ataxia centre	Neurologist+UKM	Not known		No		In a general neurology clinic (non-specialist service)		Cannot recall	Cannot recall	1	Cannot recall	Cannot recall	6		1	0	2	1	0	5	5	0	0	0	0	0	Cannot recall	50	0	Cannot recall	50	0	Cannot recall	50	0	0	0		Yes, I was seen at a specialist ataxia centre but no longer receive care there	Yes	Hospital neurologist		N/A
88	yes	Yes, I am the person living with ataxia	yes	60-80	male	Neurologist at a specialist ataxia centre		Inherited cerebellar ataxia (SCAs e.g. SCA1, SCA2, SCA3, etc.)		Yes, I have a genetic confirmation of my diagnosis e.g. Friedreich’s ataxia, spinocerebellar ataxia type 1, 2, 3, etc. (SCA1, SCA2, SCA3, etc.) [Please specify in the box below] .	Genetic test result	Unsure	Neurologist with distinct focus on balance																																No [please proceed to question 35]
89	yes	Yes, I am the person living with ataxia	yes	60-80	female	Neurologist at a specialist ataxia centre		Not known		No				0	0	0	0	0	4	0	0	1	0	0	0	0	0	0	0	0	0	0	20	50	0	0	50	0	0	30	0	0	0		Yes, I currently receive care at a specialist ataxia centre	Yes	Hospital neurologist		Yes
92	yes	Yes, I am the person living with ataxia	yes	60-80	male	General practitioner (GP)		Not known		Yes, I have a genetic confirmation of my diagnosis e.g. Friedreich’s ataxia, spinocerebellar ataxia type 1, 2, 3, etc. (SCA1, SCA2, SCA3, etc.) [Please specify in the box below] .	HSP SPG 10	In a general neurology clinic (non-specialist service)				4	1	30											0	0	0	0	50	50	0	0	6								Yes, I was seen at a specialist ataxia centre but no longer receive care there	Yes	GP		No
93	yes	Yes, I am the person living with ataxia	yes	60-80	female	Neurologist at a general neurology clinic (not at a specialist ataxia center)		Inherited cerebellar ataxia (SCAs e.g. SCA1, SCA2, SCA3, etc.)		Yes, I have a genetic confirmation of my diagnosis e.g. Friedreich’s ataxia, spinocerebellar ataxia type 1, 2, 3, etc. (SCA1, SCA2, SCA3, etc.) [Please specify in the box below] .		In a general neurology clinic (non-specialist service)		5	0	0	5	1	1	0	1	1	0	0	0	0	0	0	0	0	0	0	20	50	0	0	0	0	0	0	2	0	0	Eyes, ENT	Yes, I currently receive care at a specialist ataxia centre	Yes	Hospital neurologist		Yes
94	yes	Yes, I am the person living with ataxia	yes	60-80	male	Neurologist at a specialist ataxia centre			AOA II	Yes, I have a genetic confirmation of my diagnosis e.g. Friedreich’s ataxia, spinocerebellar ataxia type 1, 2, 3, etc. (SCA1, SCA2, SCA3, etc.) [Please specify in the box below] .		Unsure				11	Cannot recall		13			1			0		7	Cannot recall			0		2			1			1			2		ENT, ophthalmologist	Yes, I currently receive care at a specialist ataxia centre	No	Hospital neurologist		Yes
95	yes	Yes, I am the person living with ataxia	yes	30-59	male	Neurologist at a general neurology clinic (not at a specialist ataxia center)		Other [Please specify in the box below]	Msa c	Yes, I have other confirmation of my diagnosis e.g. gluten ataxia [Please specify in the box below] .	Excluding diagnosis	In a general neurology clinic (non-specialist service)		Cannot recall	Cannot recall	12	0	1	8	0	1	1	0	1	1	0	7	7	0	0	0	0	30	30	0	40	40	0	0	0	0	2	2		Yes, I currently receive care at a specialist ataxia centre	Yes	Hospital neurologist		Yes
96	yes	Yes, I am the person living with ataxia	yes	60-80	female	Neurologist at a general neurology clinic (not at a specialist ataxia center)
97	yes	Yes, I am the person living with ataxia	yes	30-59	female	Neurologist at a general neurology clinic (not at a specialist ataxia center)		Inherited cerebellar ataxia (SCAs e.g. SCA1, SCA2, SCA3, etc.)				In a general neurology clinic (non-specialist service)																																	No [please proceed to question 35]
98	yes	Yes, I am the person living with ataxia	yes	30-59	male	Neurologist at a general neurology clinic (not at a specialist ataxia center)		Inherited cerebellar ataxia (SCAs e.g. SCA1, SCA2, SCA3, etc.)		Yes, I have a genetic confirmation of my diagnosis e.g. Friedreich’s ataxia, spinocerebellar ataxia type 1, 2, 3, etc. (SCA1, SCA2, SCA3, etc.) [Please specify in the box below] .	SCA 3, 71 Repeats	In a general neurology clinic (non-specialist service)																																	Yes, I currently receive care at a specialist ataxia centre	Yes	Hospital neurologist		Yes
99	yes	Yes, I am the person living with ataxia	yes	30-59	male	Neurologist at a general neurology clinic (not at a specialist ataxia center)		Inherited cerebellar ataxia (SCAs e.g. SCA1, SCA2, SCA3, etc.)		Yes, I have a genetic confirmation of my diagnosis e.g. Friedreich’s ataxia, spinocerebellar ataxia type 1, 2, 3, etc. (SCA1, SCA2, SCA3, etc.) [Please specify in the box below] .		In a general neurology clinic (non-specialist service)		1			1			1			0			0			0			0			0			0			1				Yes, I was seen at a specialist ataxia centre but no longer receive care there	No	GP		Unsure
100	yes	Yes, I am the person living with ataxia	yes	30-59	male	Neurologist at a specialist ataxia centre		Inherited cerebellar ataxia (SCAs e.g. SCA1, SCA2, SCA3, etc.)		Yes, I have a genetic confirmation of my diagnosis e.g. Friedreich’s ataxia, spinocerebellar ataxia type 1, 2, 3, etc. (SCA1, SCA2, SCA3, etc.) [Please specify in the box below] .		In a specialist ataxia center				12				0		1															1						1		Yes, I currently receive care at a specialist ataxia centre	No	Other [Please specify in the box below[	I was interviewed as my grandmother, mother, uncle, … suffer from a SCA3 disease. Me too!	Yes
101	yes	Yes, I am the person living with ataxia	yes	30-59	female	Neurologist at a general neurology clinic (not at a specialist ataxia center)		Not known	not yet identified…	Unsure	not sure yet, gene test currently in progress	In a specialist ataxia center		1	0	8	4	0		4			2			12			0			4			0			2							Yes, I currently receive care at a specialist ataxia centre	No	GP		Yes
103	yes	No, I am completing it on behalf of the person with ataxia	yes	30-59	female	Neurologist at a general neurology clinic (not at a specialist ataxia center)		Inherited cerebellar ataxia (SCAs e.g. SCA1, SCA2, SCA3, etc.)		Yes, I have a genetic confirmation of my diagnosis e.g. Friedreich’s ataxia, spinocerebellar ataxia type 1, 2, 3, etc. (SCA1, SCA2, SCA3, etc.) [Please specify in the box below] .
104	yes	Yes, I am the person living with ataxia	yes	60-80	female	Neurologist at a general neurology clinic (not at a specialist ataxia center)		Inherited cerebellar ataxia (SCAs e.g. SCA1, SCA2, SCA3, etc.)		Yes, I have a genetic confirmation of my diagnosis e.g. Friedreich’s ataxia, spinocerebellar ataxia type 1, 2, 3, etc. (SCA1, SCA2, SCA3, etc.) [Please specify in the box below] .		In a general neurology clinic (non-specialist service)					3	1	4	0	0	0	0	0	0	0	0	0	0	0	0	0	0	26	0	0	0	0	0	0	0	0	0		No [please proceed to question 35]
105	yes	Yes, I am the person living with ataxia	yes	60-80	male		General neurologist	Not known	Presumably age-dependent atophry of the cerebellum, slowly progressing		Cerebellar ataxia, slowly progressing with unknown cause		UKSH Kiel	2			2			1			2			10								50	0								3	ophthalmologist	Yes, I was seen at a specialist ataxia centre but no longer receive care there	No	GP		Unsure
106	yes	No, I am completing it on behalf of the person with ataxia	yes	60-80	male	General practitioner (GP)		Inherited cerebellar ataxia (SCAs e.g. SCA1, SCA2, SCA3, etc.)		Yes, I have a genetic confirmation of my diagnosis e.g. Friedreich’s ataxia, spinocerebellar ataxia type 1, 2, 3, etc. (SCA1, SCA2, SCA3, etc.) [Please specify in the box below] .	Cacna 1 a	In a general neurology clinic (non-specialist service)		Cannot recall						2			4			Cannot recall			1			Cannot recall			10			0						Ongoing treatment by ENT specialist	Yes, I was seen at a specialist ataxia centre but no longer receive care there	No	Hospital neurologist	I've heard of the ataxia clinic from my relatives and then arranged an appointment on my own	Yes
108	yes	Yes, I am the person living with ataxia	yes	60-80	female	General practitioner (GP)	Furthermore, my neurologist write every report etc.; only these are acevcepted	Inherited cerebellar ataxia (SCAs e.g. SCA1, SCA2, SCA3, etc.)		Yes, I have a genetic confirmation of my diagnosis e.g. Friedreich’s ataxia, spinocerebellar ataxia type 1, 2, 3, etc. (SCA1, SCA2, SCA3, etc.) [Please specify in the box below] .	Both my mother and brother have/had same disease, therefore obvious: SCA1, nothing else	Other [Please specify in the box below].	Ataxia Clinic Essen responded to request with notion: Every general neurologist can help you (!)				1		2	0	0	0	0	0	0				1	0	0	0	0	50	0	0	0	0	0	0	1	0	1	Ophthalmologist, Assessment of possible visual field degradation; currently experience high visual efforts	No [please proceed to question 35]
110	yes	Yes, I am the person living with ataxia	yes	30-59	female	General practitioner (GP)	and a neurologist quarterly	Not known		Unsure		In a general neurology clinic (non-specialist service)		20		4	20		4	1									1			6			50			50			2		0	Ophthalmologist ENT specialist	Yes, I was seen at a specialist ataxia centre but no longer receive care there	Yes	GP
111	yes	Yes, I am the person living with ataxia	yes	60-80	male	Neurologist at a specialist ataxia centre		Inherited cerebellar ataxia (SCAs e.g. SCA1, SCA2, SCA3, etc.)	sca 6	Yes, I have a genetic confirmation of my diagnosis e.g. Friedreich’s ataxia, spinocerebellar ataxia type 1, 2, 3, etc. (SCA1, SCA2, SCA3, etc.) [Please specify in the box below] .		In a specialist ataxia center		Cannot recall	Cannot recall	0	0	0	0	0	0	1	0	0	0	0	0	0	0	0	0	0	0	0	0	0	0	Cannot recall	Cannot recall	1	Cannot recall	Cannot recall	1	Ophthalmologist, visual images doubled	Yes, I currently receive care at a specialist ataxia centre	No	GP		N/A
112	yes	Yes, I am the person living with ataxia	yes	30-59	female	General practitioner (GP)		Friedreich’s ataxia		Yes, I have a genetic confirmation of my diagnosis e.g. Friedreich’s ataxia, spinocerebellar ataxia type 1, 2, 3, etc. (SCA1, SCA2, SCA3, etc.) [Please specify in the box below] .	FA	In a general neurology clinic (non-specialist service)																																	Yes, I currently receive care at a specialist ataxia centre	Yes	Other [Please specify in the box below[	no referral - arranged appointment myself	Yes
113	yes	Yes, I am the person living with ataxia	yes	30-59	male	Unsure		Inherited cerebellar ataxia (SCAs e.g. SCA1, SCA2, SCA3, etc.)		No		In a general neurology clinic (non-specialist service)		Cannot recall	Cannot recall	0	0	0	0	0	1	0	0	1	0	0	2	0	0	0	0	0	0	0	0	0	0	0	0	0	0	0	0		Yes, I was seen at a specialist ataxia centre but no longer receive care there	Yes	Hospital neurologist		Yes
114	yes	Yes, I am the person living with ataxia	yes	60-80	female	General practitioner (GP)		Other [Please specify in the box below]	orthostatic tremor	No		In a specialist ataxia center					Cannot recall	Cannot recall	Cannot recall																										Yes, I was seen at a specialist ataxia centre but no longer receive care there	Yes	Hospital neurologist		Yes
116	yes	Yes, I am the person living with ataxia	yes	60-80	male	Neurologist at a general neurology clinic (not at a specialist ataxia center)		Other [Please specify in the box below]	SAOA (G31.9)	No	Negative gene screening	In a general neurology clinic (non-specialist service)	A jury mandated the submission of a medical statement which the Uni Hospital Düsseldorf then accomplished	Cannot recall	Cannot recall	5	Cannot recall	Cannot recall	4	0	0	1	0	0	0	0	0	0	0	0	0	0	0	0	10	10	50	0	0	0	0	0	0		No [please proceed to question 35]
117	yes	Yes, I am the person living with ataxia	yes	30-59	male	Neurologist at a general neurology clinic (not at a specialist ataxia center)		Inherited cerebellar ataxia (SCAs e.g. SCA1, SCA2, SCA3, etc.)		No		In a general neurology clinic (non-specialist service)		3	3	1	1	1	1	0	0	0	0	0	0	0	0	0	0	0	0	0	0	0	0	0	0	0	0	0	1	1	1	Ophthalmologist	No [please proceed to question 35]
118	yes	Yes, I am the person living with ataxia	yes	16-29	male	Neurologist at a general neurology clinic (not at a specialist ataxia center)
119	yes	Yes, I am the person living with ataxia	yes	60-80	male	Neurologist at a general neurology clinic (not at a specialist ataxia center)		Inherited cerebellar ataxia (SCAs e.g. SCA1, SCA2, SCA3, etc.)		No	exclusion of tested genes SCA 1, 3, 6, 7, 10, 12, 17, DRPLA	Other [Please specify in the box below].	Federal Hospital Lüneburg	Cannot recall		3	0	0	1	0	0	0	1	0	0	8	0	0	0	0	1	0	0	0	0	0	0	0	0	0	0	0	5	ENT , Ophthalmologist, Urologist	No [please proceed to question 35]
120	yes	Yes, I am the person living with ataxia	yes	30-59	male	Neurologist at a general neurology clinic (not at a specialist ataxia center)
121	yes	Yes, I am the person living with ataxia	yes	30-59	male	Other [Please specify in the box below]	Neurologist practice	Inherited cerebellar ataxia (SCAs e.g. SCA1, SCA2, SCA3, etc.)		Yes, I have a genetic confirmation of my diagnosis e.g. Friedreich’s ataxia, spinocerebellar ataxia type 1, 2, 3, etc. (SCA1, SCA2, SCA3, etc.) [Please specify in the box below] .	SCA 4	Other [Please specify in the box below].	Immediately went to UKSH. ( They know the family already )	0	0	0	0	0	4	0	1	0	Cannot recall	Cannot recall	0	Cannot recall	Cannot recall	0	0	0	0	0	0	50	0	0	0	0	0	0				Urologist - Is that related to ataxia ?	No [please proceed to question 35]
122	yes	Yes, I am the person living with ataxia	yes	30-59	female	Neurologist at a general neurology clinic (not at a specialist ataxia center)		Inherited cerebellar ataxia (SCAs e.g. SCA1, SCA2, SCA3, etc.)		Yes, I have a genetic confirmation of my diagnosis e.g. Friedreich’s ataxia, spinocerebellar ataxia type 1, 2, 3, etc. (SCA1, SCA2, SCA3, etc.) [Please specify in the box below] .	Sca 3	In a general neurology clinic (non-specialist service)		1	1	3	2	1	4	0	0	6	1	1	0	2	2	0	0	1	0	0	44	40	0	12	0	0	12	0	0	5	2	Ophthalmologist	Yes, I currently receive care at a specialist ataxia centre	Yes	Unsure		Yes
123	yes	No, I am completing it on behalf of the person with ataxia	yes	30-59	male	Neurologist at a general neurology clinic (not at a specialist ataxia center)		Inherited cerebellar ataxia (SCAs e.g. SCA1, SCA2, SCA3, etc.)		Yes, I have a genetic confirmation of my diagnosis e.g. Friedreich’s ataxia, spinocerebellar ataxia type 1, 2, 3, etc. (SCA1, SCA2, SCA3, etc.) [Please specify in the box below] .		In a general neurology clinic (non-specialist service)		Cannot recall	Cannot recall	30	0	0	12	0	0	0	4	2	0	6	2	0	2	2	0	0	0	50	0	0	2	0	0	0	Cannot recall	Cannot recall	0		No [please proceed to question 35]
125	yes	Yes, I am the person living with ataxia	yes	30-59	female	Neurologist at a general neurology clinic (not at a specialist ataxia center)		Inherited cerebellar ataxia (SCAs e.g. SCA1, SCA2, SCA3, etc.)		Yes, I have a genetic confirmation of my diagnosis e.g. Friedreich’s ataxia, spinocerebellar ataxia type 1, 2, 3, etc. (SCA1, SCA2, SCA3, etc.) [Please specify in the box below] .		In a general neurology clinic (non-specialist service)		5			4			1			1			7						1			1			2							Yes, I currently receive care at a specialist ataxia centre	Yes	Hospital neurologist		No
126	yes	Yes, I am the person living with ataxia	yes	30-59	female	Neurologist at a specialist ataxia centre		Inherited cerebellar ataxia (SCAs e.g. SCA1, SCA2, SCA3, etc.)		Yes, I have a genetic confirmation of my diagnosis e.g. Friedreich’s ataxia, spinocerebellar ataxia type 1, 2, 3, etc. (SCA1, SCA2, SCA3, etc.) [Please specify in the box below] .		In a general neurology clinic (non-specialist service)		0			25			2			0			0			0			0			50			35			2				No [please proceed to question 35]
127	yes	Yes, I am the person living with ataxia	yes	30-59	female	Neurologist at a general neurology clinic (not at a specialist ataxia center)	And ataxia outpatient clinic	Inherited cerebellar ataxia (SCAs e.g. SCA1, SCA2, SCA3, etc.)		Yes, I have a genetic confirmation of my diagnosis e.g. Friedreich’s ataxia, spinocerebellar ataxia type 1, 2, 3, etc. (SCA1, SCA2, SCA3, etc.) [Please specify in the box below] .		In a general neurology clinic (non-specialist service)		0	1	0	0	0	2	0	0	2	0	0	0	0	0	0	0	0	0	0	0	50	0	0	0	0	0	0	6	8	1	Ophthalmologist	Yes, I currently receive care at a specialist ataxia centre	No	Hospital neurologist		Yes
129	yes	Yes, I am the person living with ataxia	yes	30-59	male	Neurologist at a general neurology clinic (not at a specialist ataxia center)		Inherited cerebellar ataxia (SCAs e.g. SCA1, SCA2, SCA3, etc.)		Yes, I have a genetic confirmation of my diagnosis e.g. Friedreich’s ataxia, spinocerebellar ataxia type 1, 2, 3, etc. (SCA1, SCA2, SCA3, etc.) [Please specify in the box below] .
[truncated: 37 more columns]
